# Supplementary material for: Construction of a SNP-based genetic linkage map in cultivated peanut based on large scale marker development using next-generation double-digest restriction-site-associated DNA sequencing (ddRADseq)
Source: BMC Genomics. 2014 May 9;15(1):351. doi: 10.1186/1471-2164-15-351 (PMC4035077; doi:10.1186/1471-2164-15-351)
Supplement: Supplementary file 1 — Additional file 1: Table S1: Developed SNPs. The 1,765 SNPs and their flanking sequences. (XLSX 114 KB) [file 12864_2013_6048_MOESM1_ESM.xlsx]

## Sheet: Sheet1
Name	SNP	Seq
Ahsnp295	[C/A]	AGCTCACGGCCAGTAGGAAAGGCATG[C/A]ATCATGTGTATTTGTATGATTTGGTTGAATATGTAATTATTTTAGTTTGCCTAAGTGC
Ahsnp333	[G/A]	AGCTCAGATGGGGGGAGGCAAGGGTTACCCCTTGTAAAATGGGAAGTTATTATGGCTCCAAAGAAAGCA[G/A]GAGGACTGGGGGTTG
Ahsnp868	[C/T]	AGCTCGCCCCTTTTTTTTGGATGAGAATGATGAGCCTGCTTTTCCCTTGGAATGGCAAAAAGATGTGAGGGTCTCC[C/T]GGTATTCG
Ahsnp1059	[A/G]	AGCTCTATCTTTCTCATCATTCCATTCAGCCTCAGCCTTAGGAACAATTACACCATTAGTTCCTGTTTT[A/G]TTGGAACTTGGGGAC
Ahsnp297	[C/T]	AGCTCACGGGTAAGAGAGGAAGCGTCGCGCTAGCCACTGAACTTGCGTTCGTCGTCGTCTTCGCGGGTTCCTGTCGCCAC[C/T]GTCG
Ahsnp1315	[G/A]	TAAGACAGAGGCTGATAAAGCTCCTGCGAGACATTCCGACCTCTTCACCT[G/A]AAAAGCTTCCGACATGCCAGGGATAGACCCTC
Ahsnp1103	[C/T]	AGCTCTCTCTTTCTGTTCTCTGAGTCTGACCGAGGTAGATGTGAAGAGCTTGAAAGGCATCAGTGTT[C/T]CGGAGATTACCTGAAAC
Ahsnp1280	[G/A]	TAATCAGGGAAGCTCCGC[G/A]GACATCCTATTCAAATCCGCCTTTGACAAGCTTGAACTACAAGCATATCCCAATAGCCTGTTCGAG
Ahsnp1883	[C/A]	TAAATGCCAGGGAG[C/A]AACTAGAAAGATTTTGGCTTTTGAATCATTGAAGAACCAGCCTTTTAGCCGATTGCATCTGAAAATGAAG
Ahsnp768	[G/A]	AGCTCCTGTTCTACTCGTAAAGAAGAAGGATAAAACAATGCAACTATGTGTGGACTATCGTCA[G/A]CTCAATAAGATAACTGTTCGC
Ahsnp1196	[G/A]	AGCTCTTCCCCTAACTTTTGTTGAGACTCATGGTGAAGAATTAG[G/A]AACAATGTTCTATGTCATTGACGAGCTAGATAATTGTTTA
Ahsnp1471	[A/T]	TAACCGACCCATCCACATTCAATTTGGTCCAATTCCAATTTGGCGCCTCCCAACCAA[A/T]AAGCTCCTCTCTGGTAGGGCTTAGTAA
Ahsnp1795	[C/T]	CGCTCCGTTGTACCTTCTAACCT[C/T]CCAGTTACCCTTGCGCTGCCGAAGTGCCACGCGGATCATCCACGTGCAGCCGTTTCCAAAC
Ahsnp40	[G/A]	TAATCTAAACCACAATGGTGATACAGGAGTTGGTGAGGCTGAACC[G/A]TTGGGAGAGGTTGCAATCGCGATGCCCGATTATCCTG
Ahsnp204	[G/A]	AGCTCAACCTGAGAATTATTTAGTATTTGTATCGAGATGAACTGCGTCGAACTATTAGT[G/A]GCAAGTGATAACAAATAAAATGGAA
Ahsnp394	[G/T]	AGCTCATCAGTGTAACATCACCTTGGCCGTTC[G/T]CAAAGCTATTTCCCCAAGGATTGGGACAAGTCAAGTTCCTCATTGTAGGGGT
Ahsnp490	[G/A]	AGCTCCAAAACTCCAAATGGTGC[G/A]CTCTCAATTGCGTTGGAAAGTAGACATCCAAGGATTTCCCACAATATATAATAGTACATTC
Ahsnp564	[G/T]	AGCTCCATCTCAGGGTCCCGATCAACCTGTTCTGTCCTCTCCTGGTGCTGCTCCGACTTCTCTCCCT[G/T]GTCCTGATGGTGCTCCG
Ahsnp964	[G/A]	AGCTCGTCACTGCGGATGCGTGGCCGTAAATAGTGCGGCGATCGGAGGTCTAGATCAAAAGTTATGTGG[G/A]TTTGAATTTATGCCC
Ahsnp1053	[G/T]	AGCTCTATCCACCTCTTCTAACTCATATTCA[G/T]TTCTTTCTTATCAAAGAGGTACTTCAAACTTTTGTGATCTGAGAAAACTTGAA
Ahsnp1305	[C/T]	TAAACGCTCGGCGCAAAGAACGAGGCGACAAAGGGCGTTCCTTCGAAGTGACGAGCCTCACTCGCG[C/T]GTAGGGGGCACGCCCCTA
Ahsnp859	[G/A]	AGCTCGCAGAGACCCCCAGACGGTTTGTGGAGTGGATCCG[G/A]AACGTCCAAAGTAAACCGGATTTGAAGGTGAATAATTTTCTTTG
Ahsnp1312	[G/A]	TAACACTGCCACCAGTAGCGGTGCTATCACTAGTAGGGTCGATGCCAGTGGTGC[G/A]CATCTAGGCCTGGTACACCTTTATCTAAGT
Ahsnp1680	[A/G]	AGCTCCAAGTCTTTGGCAATGGTGTCAATGTTCC[A/G]AAGGTTACCTGAAACGGATGGATTGGGTCTGAACGTGAGGTTCGTCAAAG
Ahsnp47	[C/A]	AGCTCCTAGGTATCAAG[C/A]AACTAGATCTTCCCTAGTGTCTTCATCCTCACTTGAGGATGAGTAGTCATTGAAACTAATGCACTGC
Ahsnp52	[G/A]	TAAACAACTTTTAGAGACTTATTTGTATCTCATGACATTCTTAGATCTGAATTTTTATAATCTTTGAC[G/A]GCATGAGTCTCTAAAC
Ahsnp178	[C/T]	AGCTCAAATCGTTACCTC[C/T]TCTGAAATATGTGTTCTTGGGTGAAAATGATTCCTATCAAGTGATTATTAGCTCTTCCTTGAAGTC
Ahsnp361	[C/T]	AGCTCAGGCTGGAGTTTAGAGAGTCCCTGGAGCAGATGAAGCGTATGGAAACTTAGATAAAGGTGTACCAGGCCTAGATG[C/T]GCAC
Ahsnp438	[C/T]	AGCTCATGGCCTT[C/T]ATTGGAAAGATGTGCATCGTGATTGTTTCCCGCATACTCTTTATGATATTGCTTTGTGTTCTTGATCTGTG
Ahsnp614	[G/A]	AGCTCCCGTCCA[G/A]TATAACTCCAAAACTGTTGGCAGGTTGATTGGAACATGGTACAACAAGTATACAACACCTCCTATTTCTACT
Ahsnp693	[C/T]	AGCTCCTACGATGATTCGACGGCACACAAGTGCTTCATGGACCCGATCCGGT[C/T]TAGTGCGGCCTGAAGCGTAAACTGTCCAGACC
Ahsnp997	[T/C]	AGCTCTAAAGCTGAAATTTGGGTCTTTTCTCTTTGAGTCACTCAGGGAACTC[T/C]TATTCAAATGACAACAAACAACTACAGTAGGC
Ahsnp1291	[G/A]	TAATAATCATAACATAACTGTATTCGTATACTCAGAAAATTCCGGTGCATGCATG[G/A]CTTCGAGATCTAGAGTCCGCATAAAAGAC
Ahsnp1432	[G/A]	TAAACATCCCGAAGCCAATG[G/A]ACAAGCTGAAGATGCCAACAAAGTCATACTGGCTGGGCTGAAGCAGAGTTTACAGGATGCAAAA
Ahsnp1892	[C/A]	TAACACACAGGTCACGG[C/A]ATCGAATGGCACCAATAGGAGAATAGAAATGTATCTAGTTTAGTGCAAAATAAGCATGTTTTCATCC
Ahsnp114	[G/A]	AGCTCAACTGGTCT[G/A]ACGACGACAGAAGCCATGTTGTGAAGCCAATGCAAGAGCCCGAAGAAGACAACGACCGCAGCCTCACTGT
Ahsnp149	[G/A]	AGCTCAAGCAAAGCATGTATATCATTTTGAGCGTGTCGCACATCCAGCCAAGCATCGCCTAGTGTGTGTGCGCACA[G/A]CTACTTGT
Ahsnp151	[C/T]	AGCTCTTTTGTTATTAGAGCCTTCCCATCTTCTTCTTCTCGTCATCTTTGCCTTCGCAT[C/T]GTACTCTCTTTCACATTGTTCTTGC
Ahsnp345	[A/C]	AGCTCAGCCAAATCGCCAAAGGAGCCCAAAGCAGGCCC[A/C]AAACGAAGGAACACAGCTGATGAGCGGATAATTTATACGCTTTTTG
Ahsnp628	[G/A]	AGCTCCCTGTTATGGT[G/A]GCTTGTGCTTGAATTTATCCAAAAATCTCCACCAATGTTTGGAATTCCCAGGCTACCCACACTAGTTG
Ahsnp635	[G/A]	AGCTCCGAACAACTAAC[G/A]CCAGGACCGTTATCAAAGGACAAAGAGAAAGCTCCTACTCACCCTCAAAACAATAAGACAAGATTTG
Ahsnp651	[C/T]	AGCTCCGATTGACAAACCATTTGCGA[C/T]TACGTGTTCATTGTGATGAGGTCTACAAAACCCATGGAATAATTTGGTAGGTAACTCA
Ahsnp740	[C/T]	AGCTCCTCTAGAATACCTCTGCCACCTTTACCACGTCCTCTTCCTCTTCCTCTT[C/T]CTCTGACACTGCCTTGCCTAATCTGATATG
Ahsnp917	[C/T]	AGCTCGGCCAAATTGTCAGGAAAGTTCAGAAGAGGGCCCAAATGGAGGAACATGACCCAAGTCCAGAGG[C/T]AGCCCAAACCTACAG
Ahsnp949	[G/A]	AGCTCGGTCTTCCTTTTGAGGTTGAGTCTTTAGTTTTATGACTTTTGATCCTTCTCGGGTGAAGCCGAACTCGAGCATTTT[G/A]TCA
Ahsnp1149	[A/C]	AGCTCTGGGGGTGGATGA[A/C]TCAGTTCGAGGTCACCCATATGACCTACGGACGGAGCGAAAGCTACCTGATAGGATATTCCATCGC
Ahsnp1337	[C/T]	TAACTGCATCATCACCTCGACCAGCAAGTCCCTGATCCATCCTA[C/T]AACCCGTACTAGTGACATTTTGTACATTGACGCCGTCTGT
Ahsnp1587	[G/C]	TAATGTAAATACCGTGTAACAGTGAGGGTGGGGATGTTGACGGTGGAAGCTGGTGGCGC[G/C]GCGGTGGCCGAAGCGAGAGGAGAAG
Ahsnp2020	[A/G]	TAATTATTATTATATTTGCTACTAAACAG[A/G]GGGACGGTTGAGCGCAGTAGAAGCATTGACATCCACAGCACTATGTGGAATTATT
Ahsnp98	[C/T]	AGCTCTTACTGAACCAAGAGCCTTGTGGGTCAGAACAGTCCCATCCAGTG[C/T]AGAAAAATTCTCACAGACTTGAGTTAGAGTAATC
Ahsnp448	[G/T]	AGCTCATTACCTATAGTAGGATCAGACATGCATCATGCTTGTTTGC[G/T]CATAATTGTGTGATTGCATATTGGATGTGATCGTGCAT
Ahsnp550	[G/A]	AGCTCCAGGTCCCCGGCAACGGCGCCAATGTTCCGGG[G/A]CTTACCTAGAACCGGACGGTGGTTGCATTATGTGTTAGGCTTTCAGC
Ahsnp695	[G/T]	AGCTCCTAGCTAACGCCACT[G/T]CTCAAAGAAGCCAAAAATTCCTATATAGAAACATTGTCACAAGGTTTAGGGTTCCTTACTCCAT
Ahsnp722	[A/C]	AGCTCCTCATGAAAGAATTCCTACATGATATAAAGACAAGTGTCAAAAATTGT[A/C]GAGAATTATGTGCAGACGATGATCAAGAACC
Ahsnp739	[G/A]	AGCTCCTCGGCGACGATCGATGTTTGACGGTGGTGTGAG[G/A]GAGGGGCGCGGGAAAAGGGAAGTACCACGCGACCACCGTAAAGGG
Ahsnp772	[A/G]	AGCTCCTTCAACTCAGACTTCAGAAGCCTTTGG[A/G]TCGAGCATAGGAGTATCCTCCTCATCTTCTGGTGCAGAGACAATCTTCCCA
Ahsnp783	[G/C]	AGCTCCTTGAGATGGTTGCCAATAACCAGTACTTATACTCATCTAAGAGGACTCCAGTTAGGAAGGAAGCTCAA[G/C]GGTGAAGGAA
Ahsnp954	[C/T]	AGCTCGGTTTCTTTTTTGAGGC[C/T]GAGTTCTCAACTTTGGTCCTTCTCTAGTAGAGCCGAAATCAAGCACTTTTGTCGATTCCTTT
Ahsnp1098	[G/A]	AGCTCTCTCCATCACCGCTCTCGTCGCCATCGACGCACGAGCTTTCTCCGCCGCTGCTCTCGCTATGTCTGCTCTCTTC[G/A]TGAAT
Ahsnp1184	[C/A]	AGCTCTTCAATTTTATCTGAACAAAGTGGTAAGAAACTTTGATTTTCATGCCTAGTT[C/A]TTCCTTCCACTCAGTTTCACGTTTTTG
Ahsnp1488	[G/T]	TAACTACACGGGAATCAAATGAATTAGTAGTAAATGAGCTTGTTTCGCTCTCAGATGGAGGTTCAGATTC[G/T]CCCTCAGATGAG
Ahsnp1547	[C/A]	TAATAATGAG[C/A]AAATATAAGATCAAAGGAGCATGTTTTCAATCATTGCACATATTTAGGAAGGAGAATGTAAACTCATGCAAATA
Ahsnp1569	[C/T]	TAATCTGGGTAGTTATCTTTGTTCTGATGCTATCTTAGATCATTGGGAGGCTGGCCATTCGGCCATG[C/T]CTAAACCTTGTTCTTAT
Ahsnp1573	[G/T]	TAATGAAGTGGTTGTCATAAGTTACATTGTCACTGCCAGAGAAGCTATTGTGGTCGCCGGAACCATCACCGGAGCTTCT[G/T]CAGTT
Ahsnp1637	[G/T]	AAATGAAGCAC[G/A]TGGCTTGCAATTTTTGGGACTCTTTGGCCCAATTTTGGAAGTGCTGAAGCCATTTTGGAGTGCTATATGAA
Ahsnp1643	[G/A]	AACTCCACTGTGCCACTAGACCGCCGCTCTGCTCTGGCCGGTTCACCCCTCTCT[G/A]TTCTCTCTCTCCTTCCGTTTGCTCTATTCT
Ahsnp1658	[G/A]	AGCTCAATTGTGTGGACTTCTTCTTCTCTGCCTCTA[G/A]GGTGTAGACTTTCGTTGTAACAGCGGGGCGCGATCCTCTGGTCTGCTT
Ahsnp1669	[C/A]	AGCTCAGGAGTAGGTTGGAATCAGTTCAGGTTGATTACACCGGACTTCACGGTCATCTTGTAGGAGGTGTTCCTGCGG[C/A]TTATGA
Ahsnp1673	[A/G]	AGCTCATCAATTTC[A/G]GAGGAAGAAAAGGTACTAGCCATATTAGGTTAGGATCAATGATGGATAACTCCCAAAATCAGCTACCTCC
Ahsnp1734	[G/A]	AGCTCGTCAAGAGCTTCGTGTGGCT[G/A]CAAACAGCTCGTCAATCGGAGTCTCGTAGCTCAAGTTATGACTCCCAGAAGGTGGAGGC
Ahsnp1994	[C/T]	TAATCTTGTGCAAGTTTATGTTGATGATATCATATTTGGTTCGGCTAATGAGGATTTGTGTGCAGATTTTGCTAAG[C/T]TTATGACA
Ahsnp226	[C/G]	AGCTCAA[C/G]GCGATGAACGCGTGGCAGCAAACGGTGAAGTAATCGGAACTCCGGATCAAAAGTTATGGTGGTTTGAAGATCAAGCA
Ahsnp419	[G/T]	AGCTCATGAATGGTAAAAGGAGGTTCAATAGAATCTTTATGGTCTTCTA[G/T]ATGAGCCTCAGATTCCTCAGGTTCCTCAGTTTGGA
Ahsnp465	[C/T]	AGCTCATT[C/T]CTGGCCCAGTTTTGAGCCCAGTATGCAGATTAGAGGCTGGGAAGTGGAGCTGAATCATTCCATTCATTCATTCACA
Ahsnp553	[C/T]	AGCTCCAGTAGACAGCATAGAGCACAACTT[C/T]GTACTGGAACGAGTAGAGAACGTTGTCATTGTAGAAGAAGAAGAGTTGGTTGAG
Ahsnp602	[G/A]	AGCTCCCCTTCATCTATCTTTGGATTTTGAATTCTCTC[G/A]CTTGGGTCGATGAATAACATGCTAATGCACCACTATTTCGTGGTAC
Ahsnp618	[T/G]	AGCTCCCTAGGTAGATGCA[T/G]TAGAGGGATTCCACTTGTTTCGGGTGGAGATTTTATGTGTTGAGATAGAATCACTGAGTTGGAAC
Ahsnp673	[C/A]	AGCTCCGGAATGAAAATGCTTACCGTGAGAAAGGATCAAAGACTGAATCAAACTG[C/A]AGAAGCTCCGGTGATGGTTCCGCCGACCA
Ahsnp746	[C/T]	AGCTCCTCTGGTGGGGCCATGTGGAAGTTGGCATGCTTTTTGATGTAAAGCTTTGACTTTGTATTTGCT[C/T]CGTTGTTGCCTCCAA
Ahsnp773	[G/A]	AGCTCCTTCATTCACTGATTCAC[G/A]TGGTTGCGCAACCAAAGTAATGATGCAAAATATAAATGGAAAAGAATAAGTAACCAACAAG
Ahsnp820	[G/A]	AGCTCGACGCGAGTGGCCGCAAATGGTGCGGCGATCAGAGTTCGGACAAAGGAGTTATGGTGGTTTATGTTGATGGTGAGG[G/A]TTA
Ahsnp1108	[C/T]	AGCTCTCTGCCGCTGTTCTGCTTG[C/T]CGGAAGTCACCACCGTAGCTACCACTGCTCCGTTCTCTCACTTATTCATAAGTACAGTAA
Ahsnp1224	[C/T]	AGCTCTTGGTAGGCGCTCTGTTCCATCAAAGGCTTGACGCTCCTTTTCCCGTC[C/T]GACCTCTCATTCTTCTCTCAACTCTCTTATT
Ahsnp1319	[C/A]	TAAGACATACCTTCTCTAT[C/A]TCAATTAGCCATTGGAGTTCATCATCACTATCAAAATCATACACACATTCGAACTGAAAAGTGAG
Ahsnp1578	[G/A]	TAATGCC[G/A]CTTCTCTTATCTGGGCTTGCTCTCGGACTTCGGGGAGCAATTCGAGTTCCTCTTTGTGCCCCCTGTATGTTTCCGAC
Ahsnp1581	[C/A]	TAATGGACACATTGCCAATGGTGCAGTGCAAAAAGAAACTCCCAGGATCCTTGAGCTTTGGTGGAAGG[C/A]CTTTTTGAATCACTGT
Ahsnp1908	[G/A]	TAAC[G/A]TTGCTTGATCAATCAATCCATGTGGGATTCGACCTCACTCTATTGTGAGTTTTTACTTGACGACAAATTCGGTANNNN
Ahsnp2038	[C/T]	TAATTTGAAAGGTGGCTGGGGCATTGCATAGCCCAAATGGCATTCTT[C/T]TATAGGCAAAAACTCCAAATAGACATGTGAATGAGCT
Ahsnp2055	[A/C]	TATCACTACTCCGAGTTATA[A/C]AATCCAAATGGCGAAAGAGTGATACATCATCCATAGGGAGGGCACCGTAGGGACCGATCTGCTG
Ahsnp2	[T/C]	TAATAAAACAAAAACAAAAA[T/C]ATTCTAATTCTTGTTTATCTTCTCTACTTCTAATCCCTCTCATCTCTTTATTCAAATTCTTCTT
Ahsnp65	[C/T]	AGCTCCC[C/T]AAGCAGAGTTCTTCACTGGTGCGAAACGCTCATGCTAGACCGTAAAATCAGTTCCACGAGGGGTGATTTTAGGGTTA
Ahsnp87	[G/A]	AGCTCGGCGATAACAACGACGCGGTGGGAGCTGCGGTGGTCAAACCCGTCGCTGCGGTG[G/A]CAATCTGAAAGGGGATGGATCCAAG
Ahsnp92	[A/G]	TAAAAACAGAATCAAAAACAGCAGAAGAAAAATCACACCCTGGAGGAAAGGC[A/G]GACTGGCATTCAACGCCAGTAAGGAGCATCTG
Ahsnp192	[G/A]	AGCTCA[G/A]CACTGATGGCTTGGACAAAGCATGAGAAGATCCTTCCCCAGGGACTTTGGTCGAGATGTTTTGGACTGCCATAGCCTT
Ahsnp254	[A/G]	AGCTCAATGTGCATTGTCGTTCTTCAAGCTTGGGTTTTTGATAGAACAACAACAACAACAACA[A/G]CAGCAGCAGCAGCAGCAGCAG
Ahsnp266	[C/T]	AGCTCACACTTGTACGCGCACACGCATCTCTTGTGCGCACGCACGGATGCTGGAA[C/T]TTCGAAACTCCATGTCTTCATGGTTTCTT
Ahsnp301	[G/A]	AGCTCACGTGACGCGGGTCACGCGTACACGTGTGTCACACGTACGC[G/A]TCACTTGGCGAAATACACTCCCACCCGTATGCGTCGCC
Ahsnp359	[A/G]	AGCTCAGGCTCAGGGTCTGCCTGATCCGCA[A/G]GCTGATCGGGGGGCTGGGGAGGCACCGGCCTATCATGAAATGGGTGAAAGGGAG
Ahsnp463	[G/A]	AGCTCATTCACATGTCTATTTGGAGTTTTTGCCTATA[G/A]AAGAATGCCATTTGGGCTATGCAATGCCCCAGCCACCTTTCAAATTA
Ahsnp469	[G/A]	AGCTCATTGAAACGAGAATTTTGACACTAATTTCGAAGAAAACT[G/A]TCCGAAAATTGGACTGAACGAGTCAAAACGATTGAACCAG
Ahsnp631	[C/T]	AGCTCCCTTGGTCTACCAA[C/T]GTTCGATGGGGATTAGCATTGGTGGGTATGACGGTAATGACCATGGGGCAATCATGCCCCGAGAT
Ahsnp682	[G/A]	AGCTCCGTAGCTCAAGTTATGA[G/A]TTTGAGAAGATAATGATGAATAGTGCTCCTTCTCTCTTCTCCCTCTTTTGCTTTCAGCTGGT
Ahsnp689	[C/T]	AGCTCCTAAAGTTGTGGCATGCATGTAACATAAAGAGATATTACAGTTAGAAAAGTGTA[C/T]CTTGCTCCCTTGTGTACTCTTTTTT
Ahsnp724	[C/G]	AGCTCCTCCAAGC[C/G]TCGAACAGAGAAGCCAGCGAGGATGAGGACGACGTGCCGAGCTAGGAGACAGGGACTGGGTTCGGGACACG
Ahsnp762	[C/T]	AGCTCCTGCATATGTAGCCTCAAATCAATGCCTTCCTCGGACTTGACGGCTCGA[C/T]TGGTGGCAAAGGTGGACGATGACCTCTACC
Ahsnp775	[G/A]	AGCTCCTTCCACACA[G/A]ATATCCTTGAGGACAGGGTTCAACCTTTGATCAAAGTTGACTCTTCTAGTGAAAGGATGAGAATATCCT
Ahsnp784	[C/T]	AGCTCCTTGATGTTATAGGATCCAACTAGCTTGAAGGAGAAGAGTAACCATGTCT[C/T]CTTGATCTTTGGGTATAGTAAGTTTCTCA
Ahsnp829	[G/A]	AGCTCGAGATTGGGTTGAAGTTTCTCAACCGGGAAACA[G/A]CGATGCTGGCAGTCAAAAACTACAACATCCATAGGAGTACAGAATA
Ahsnp897	[C/A]	AGCTCGGAGACGTGTGCGTGCACATAGCTACCTGTGCGTACGCACAGC[C/A]ACCCAAGCAGAGCGCGTGGATTACATTAAGCGCGTC
Ahsnp960	[C/T]	AGCTCGTATACCCCATGATGATTGAAAGGAACTATCATG[C/T]AGAGCCTCTTCTTGCACCTCCGGCTCATATTGTCCCATTCGTGAT
Ahsnp1051	[G/A]	AGCTCTATCAGATCGGTTTCGGGCCTTTGGTAGAGCGGATCAGGTCGAAACCGG[G/A]TAACCGGATTCGGGGACCATTCCAAGTATA
Ahsnp1094	[C/A]	AGCTCTCTAGAAAGATGCAAGGGTTGTGGTTAG[C/A]CCCAGTTTTTCCAGTCAAGATTGGAACTCCCTGGGGAGATGCAAAGGTCGT
Ahsnp1163	[C/T]	AGCTCTGTTGAAAGCTTT[C/T]GATCTTCATCGAATTGAATAATTGTCTCGGAAGAGAAATTGTTCGTACCTGGAGTTCCTCGGAACC
Ahsnp1273	[C/A]	AGCTCTTTTTGTCCTTGAAAGATTGAACGGAGTGTTTCAT[C/A]TTGGTTGGAAGATGGAGGGTAGGGGATTTGAGGGGCTTGTGGTT
Ahsnp1289	[G/A]	TAACTCTTCGCGCAGTTTTATAATATTCTTCACCAACAATCCGAGGTT[G/A]GAAGCATAGTTGACATTGAATCTAAAGGATCTAC
Ahsnp1393	[G/A]	TAAAAGTACATCATCTCGGACATTCTGTTCCCGAGATATATGTCGGACCTCATATCCCCC[G/A]AATTGTCCGAGATGTTCCCTGATT
Ahsnp1707	[A/G]	AGCTCCTCCCCCTCAACCATGGGGTTTAGAGCCTCATATCGTAGACGATACA[A/G]TATGAAACGTGTACTGTGTCATGTGATCCGGA
Ahsnp1739	[A/G]	AGCTCGTGGCCTGCATATGACTAGACATGCATCATCCTTGTTTGTGTATATTATTCTGTTGTGTATTCTGTGTGTAT[A/G]TGTGTTC
Ahsnp1771	[C/T]	AGCTCT[C/T]CTCAACCTTTGCCGCTGTCGTCTCTCGCCGGCTTCCATTTCGCTACCGCTGCCGCTCGTTAGCCTCTATCTCCACTCC
Ahsnp33	[A/T]	AGCTCCTACAACAATTTCAAAATCTGGAACTCAACTTTGGCCATCGACGTGTACGGGTTAGGGACGCGT[A/T]CGCGTGGGTGTAGCA
Ahsnp34	[G/A]	AGCTCATG[G/A]CGACTAGGGTGCAAAATTCATGGAAAGTTTGTATTGATTACCGGCACTTGAATCTAGCAACCCGGAAGGATTACTA
Ahsnp219	[T/C]	AGCTCAAGCGTTCCATTGAATCTTCAAGAGAAAGAACTAGC[T/C]GCCATCACTAAGTGGACCTGTTCTTTGATTTCCTTACTCTTAT
Ahsnp446	[G/C]	AGCTCATGTTTGACCTCAAACGTGGATGACAGCAACTT[G/C]GCCGAGCTGCATAATGCCACACACGAAGACGTTTGAGTCAACGTTT
Ahsnp453	[T/C]	AGCTCATTACCTGTGATAGGACTAGACATGCAT[T/C]ATTCTTGTTTCCGTATTTGCATTTGATTATGTTTGCTTATCTTGGTTTTCT
Ahsnp516	[G/A]	AGCTCCAAGTCTTTGGCGCCATTGTTGATGATCACAATTTCGTATACCATAGTGCTAATGTAGATGCTAT[G/A]AAAACTTCCAGGTT
Ahsnp930	[G/A]	AGCTCGGCTTATAATGCCCTTATTGGTCGAACAACACTAAACCAACTCGCCACA[G/A]TAGTCTCCACTCTACATCTGTGCATGAAGT
Ahsnp958	[C/T]	AGCTCGTACTATTGCTCCGCCTCACCACCACCACATATGGCCCCCTCGACCCGAAATTTTTGAAGATCGTCCTTGCCCAA[C/T]CGAG
Ahsnp1078	[A/C]	AGCTCTC[A/C]ATTTGGACTTCTGTAGTGCCAGAAATACTCTTCTGAGTGCAGGTAGGTCAGATTTGGAAAGCATCTACAATGGTTTC
Ahsnp1109	[G/A]	AGCTCTCTGGTACGCGAAATCATGATTATTCATTCCCTGGCTATAGC[G/A]TCAAAAACTTGGTGTGGGAGAACGTGATCTCAAGACT
Ahsnp1140	[G/A]	AGCTCTGCTGAGTCCTATGGAAGGGTGCAGAAATTATAACAAAATGCAATAGACAATAAACA[G/A]TGGCAAATACCTCAAAATTGCA
Ahsnp1201	[C/T]	AGCTCTTCTAAAGTTCCGACTTCTGCCGCCAAAAAGATCCCTTCAACCCTT[C/T]TGATTCCTGCAGCAGACCCGAGTTCCACTCCTC
Ahsnp1310	[C/T]	TAATACAATTTCACTGCAATTTTGAGGTATTTACCA[C/T]TGTTTATTGTCTATTGCATTTTGTTATAATTTCTGCACCCTTCCATAG
Ahsnp1533	[C/T]	TAAGGCTTCCTCGCGGATTCGGGCTCTTTCTCGGACCTCGGGGAGGAGGT[C/T]GAGTTCTTCCCTTTGTGCCTGCGGGTTATCTTTC
Ahsnp1588	[G/A]	TAATGT[G/A]ATGATCAAGTGACACTCATCATCATTCTCACTTATGAACGCGTGTCTGACAAACACTTCTGTTCTACATGAAAACAAG
Ahsnp1675	[G/T]	AGCTCATCCGAAACTTTCACAGTGTCCGGCAACACTTCCGACATAGGGTCAATAGAATCTCGGATATCAATCTGGA[G/T]CACGTAGA
Ahsnp1701	[G/A]	AGCTCCTATA[G/A]GTTTTATGGGCATACCGAACAACGCCACATTCCACCACAAAGGAATCCCCCTTCCGCTTAGCATATGGAATGGC
Ahsnp1783	[G/A]	AGTTCGGCGATGACAACGACGCGGTGGGAGCTGCGGTGGTCAAACCCGTCGCTGCGGTG[G/A]CAATCTGAAAGGGGATGGATCCAAG
Ahsnp1817	[C/T]	GAATAGGTTGGTTCGGTTGGACCGACGGTCCAATTTGGGTCTGGTTCAATCGGTTTGACTCGTTCAGTCCAATTTTCGGA[C/T]AGTT
Ahsnp1833	[G/T]	TAAAAGAAGCAGCAGCTTCTTCTTCTCCATTTTGCATCATAAGCGCTGAACAGCGTTAGAGAGAAAGGGA[G/T]TTTCCCTAACCCTA
Ahsnp1849	[C/T]	TAAAC[C/T]CAATTTTCCCTTACCAAATGAAACCCTAGCCATTATCTCTCTTTTTTCTTTAGCCAACCTACCCAAAATACAACACCAT
Ahsnp1986	[G/A]	TAATCC[G/A]GAAAATGTGAGGTTGGCGTTCAACTTGCCAATGATGGAAGAGAACGCACGCCCCTACACAAGAAGAGTCAACTTTGAT
Ahsnp2022	[G/A]	TAATTCCATGTTGTTTAGTAGACAAATAGCA[G/A]AATACCGAGAAGTAGTAAACAGAAAAAATAGATAAATAGAGAAAATAGAGAAA
Ahsnp202	[C/T]	AGCTCAACCTCCTCCCAGATGTTTGATAA[C/T]AAGCTCAGATCAAAGAGAAAGCAGTAAAGCAGAGGATGGCCCTAAGGTATAATCA
Ahsnp388	[A/C]	AGCTCATCAACAAAGCTAATGGATATAGACTCACTGCAAGAGGAGAGGACTTCAAG[A/C]ACTATCAACCTCTTTGACAAGAACCAAA
Ahsnp491	[T/G]	AGCTCCAAAAGTGATGTACGAAACCGTTTCTTCTTCTTGTTGTTGTTGTTGTTG[T/G]TGGTCGGAGGTGGAGCAATGGTGCCATTAT
Ahsnp499	[A/T]	AGCTCCAAATTGAAAGTTATT[A/T]GGGATTTAGTGTTGTGATAAATAGTGATATCTTCCTCCCTTCTTTTCTCACCGTGCCCTCACT
Ahsnp521	[C/T]	AGCTCCAATCTCTCTAGCTAGC[C/T]TCAAACCACTTAGTAGTGCCTCATATTCCGCTTTATTGTTTGAGGAAGGGAACCCGAATTTG
Ahsnp541	[T/C]	AGCTCCAGAATTATTCCTCTCTGGATTCTTACTA[T/C]CCTCATAGGGATTTTGGGTAGCAGCTTGTTCATTTATTGGCTTACTGCTG
Ahsnp715	[G/T]	AGCTCCTCACCCCCAACCATGGGGTTTAGAGAAATGAGTAAATGACATAAAAATCCACTTCCGGGGTCCACTTGGTGTGT[G/T]CTTG
Ahsnp950	[C/A]	AGCTCGGT[C/A]TTTATTTGGAGGTCGAGTCTTAGTTTTAGTCTTAGTTTGTGGATTTTATCTTTGTAGAGTTCTTTTTTGAATGCGG
Ahsnp1067	[C/A]	AGCTCTCAAACGTGAATCACACTTCGTCACAATTCCGCACATAAATGGTCATCTTGTAAATCTCAGTCAGG[C/A]GGATTCAAATGGT
Ahsnp1134	[C/A]	AGCTCTGCCACAACATAGAAAGCATTTTTGAGATGGATGACACTAAGAGCTGGGAATCATCATTC[C/A]AACTGAAGAAGCTAAGTTT
Ahsnp1137	[G/T]	AGCTCTGCTACAAAGCGGTAAAGGTTTCCACCTCTACTAGATTA[G/T]CTTTCCCTCATCACATCTTCTGTATGTGTGAGGCAGCCTG
Ahsnp1204	[T/G]	AGCTCTTCTCGTCTCTGAATTCCACCAAGTTCTATTGTGTGGCATTCTTCTCCTGCCCCTCTGAGGTTTA[T/G]ACTTTCGTTGTAGC
Ahsnp1513	[G/T]	TAAGAAGGCAAGGAAG[G/T]CTATCGCGGCTCAGAACATCCCGGCAAAGGTGGTCGGGGAAGGGACTTCCCATGTTTTATCGAAACCG
Ahsnp1534	[G/C]	TAAGGCTT[G/C]GCACAGTCCTCCGTGCCATTAGTAAGGAACAAGGTGGGGCTAGTAGCACCACCTCCACTGACAGGCTCGTTATGGC
Ahsnp1694	[G/A]	AGCTCCCTATTATGGGGGCTTGATCTTGAACTCATCCAGGCATCTCCACCAATGTTTGTGATTCCA[G/A]TAACCTCTGGGGACCCAA
Ahsnp1813	[T/C]	GAACTCCAGGAAAATTTTCTACACATGAAAGCTTCAATACTCAGCCCAAGCA[T/C]ACACCAAGTGGACCCCAGAAGTGGATTTTTAC
Ahsnp1841	[C/T]	TAAACAACCTTTAGCTTTGAAGGGTGTTGGCTCCTTCTATCCGTGGGATGTCTGGCGCTTCTGGGGATAGCTTCTGGCA[C/T]TTCAT
Ahsnp1909	[A/G]	TAACGTTGTCTGACCTATTAGGGCATTGTAGGCT[A/G]AGCTTACTTCAACGACGATGTAATCTATTTTGAATGTTCTTGACNNNN
Ahsnp2018	[G/T]	TAATTATCAATCCGCCATAACCATTTGAATCC[G/T]CCTGACTGAGATTTACAAGATGACCATTTATGTGCGGAATTGTGACGAAGTG
Ahsnp44	[G/T]	AGCTCGTAGCCTAAACCTAGGAAGTTTAGTGACTCATACTGATAGAAAAACACAATGGAATTCATATGCCAGAA[G/T]AGATTGAAGG
Ahsnp84	[G/A]	AGCTCATAGCCAGTAGGAAAGGCATGCATTATACT[G/A]CATTTGTTTGAAATTGTTTGGGTGTGTTATAATTACTTGGTTTGCCTAA
Ahsnp142	[G/T]	AGCTCGGCACAATTGCAGATGATATTTACTTGTGGACCATA[G/T]CTCGGTTAGGCTTTTTCAAGCTGATGTTATAACATTGGCGAGC
Ahsnp261	[A/T]	AGCTCAATTGTGTGGACCTCCTTACCTTTTCC[A/T]CTCAAGTTCATGCTTTCATTGGAGTATTTTATTGCCCATTTCTGGTCTCCCC
Ahsnp287	[C/T]	AGCTCACCGAGTTCCGCCAAAACGAATATTTGTGCAGAGGAACTGACTAGGAATCCAATTATGA[C/T]GTCTTCGTCCCAGCCCCCTA
Ahsnp318	[C/T]	AGCTCACTCTTTTTCAAAAGAGTCGTATCTGCTCCCTGAACTGA[C/T]ATCGGAATACAAACTCAATTCGATATCTTATCGAACAATA
Ahsnp328	[C/A]	AGCTCAGAGAAGGGGCACCGTTCATG[C/A]CCTAGGTCGAGCTGTACGACCCGGGCAGATCAACGACAAATTGACCAACCTGTTCAGA
Ahsnp412	[C/T]	AGCTCATCTGCGTCACCTCACCCTAGCCGTT[C/T]GCAAAGTGGGGCTCGACCTACTTGGACCATTTCCCCAAGGATCAGGACAAGTC
Ahsnp436	[G/T]	AGCTCATGGCCTGCATAGAACATACATGCATCATACTTTTTTGCGTATGTTTTTTTGTGATTATGTGTGTGT[G/T]CTTATTGACTTA
Ahsnp468	[A/G]	AGCTCATTCTTTCT[A/G]ATTTTGTGCCTAGTTTTCTCGTTTTCTGCCCCGAATTTGCAGTTTCTTCTCCCTTTTGCTATTCTTTCTA
Ahsnp574	[G/A]	AGCTCCATTTTGATAAATCCTTTTGTGTAGAACCCCGAGCTTGTTCGGAGGTCTAAGTCTTTTATG[G/A]AATAAAAGTATGAATATT
Ahsnp638	[C/A]	AGCTCCGAGATATACGAGTTTGGGAGGAATTGAGA[C/A]CACGGCCAAAAGTAAAAATTGAAGAGGCCTAGATTGGGGATGAGGCCAA
Ahsnp838	[A/G]	AGCTCGAGTTATCTGAA[A/G]GAATATCAAGCTCGAAAGAAAGAAAACAATTTTGAATTGTATACATAAGAAATTGAAAAGATACATT
Ahsnp902	[G/A]	AGCTCGGATGGAGTGGGAGGAGGTACATCA[G/A]CCATTGGGGCCTTTTCAATTTTTCGGTACCCACAGTGGACGCCAAATGTTCTTG
Ahsnp905	[T/C]	AGCTCGGATTGAGGGCAGCATCTG[T/C]GAAGCATTCCTAGATAAGAAAACAGTTGCATTTTGATCATTGTATTTCAGTCTCATGTAG
Ahsnp910	[G/A]	AGCTCGGCCAAATCACCA[G/A]GAAAGCCTAAAAAGGGCCCAAATAGAGGACCGCGCCCCAAAACCCAAGCAGCCCAAACCTATGGAA
Ahsnp1009	[T/G]	AGCTCTAATCATGTTATTTGGTCTGAGCTTTGTGTTGTTCTCCAGCAAATCATCCGCTCGGATATAGGATAG[T/G]GTTTATTTGTTT
Ahsnp1144	[G/A]	AGCTCTGGACTGAGTGTGAGAGAGGTAGAGAGTGCATTCCTG[G/A]AGTCTGGAGTTAGGGCTGGACTGGAGTGGAGTAGGGAAGTTA
Ahsnp1173	[G/A]	AGCTCTTCAAAACAAGAAGTTTGATACCAATTTCAAAAAATTTGGTCCGAAATTGGACTG[G/A]ATTGGCCGAACCGATTGAACTGGG
Ahsnp1219	[C/T]	AGCTCTTGGAGAAGATCAGCCTGTTATCTCTAGAGTAACTTTTATCCGTTGAGCGA[C/T]GACCCTTCCGCTCGGCATCAATCTTCGG
Ahsnp1495	[G/A]	TAACTGTAGATAG[G/A]CTCACTGTAGCGTTTTAGTGTTAGTTCCTGTTTTTCCGACCTACTGGCCTTACGGTCTGACCTTGAGTGGT
Ahsnp1498	[G/A]	TAACTTAGTGACATCTTTCTGCACCACTTCCTTCATGGCTGGATTCA[G/A]CCGCCTTTGTGGTTGAACCAATGGCTTGGCATCACCC
Ahsnp1583	[A/T]	TAATGGCACCTAAGACCGGAGAAACCTCTAAAAAG[A/T]GGAAAGGGAAGGCAATTGGTTCCACCTCTGAGTCATGGGAGATGGAGAG
Ahsnp1738	[G/A]	AGCTCGTGCCCCGAGGTGGTTGTC[G/A]CACATGCCACTGTGGACTTCTTCTAAAACTTCCCTTGTAGCGGAGGTCGGGATGCATCTT
Ahsnp1764	[T/C]	AGCTCTGGACACCTCTAACTGAGGACTTTAGCAAAGCTGAGTCGCCACCTGAAAAGGTTCAC[T/C]CAGGCAGGTGTTTGTGGCATTT
Ahsnp1787	[C/T]	CAATGATGAGTTACTA[C/T]AATCTATTGATCAGAGATAGCAGGCCATGGAAAACAACCTTACTTCTACTCTAAATGGTCTGAACT
Ahsnp1893	[G/A]	TAACACCAGGAACAGCCTATGCACATGTGAAGCTCAATGCTCAGCCCAAGCACACACCAAGTGGGCCCC[G/A]GAAGTGGATTTCTGC
Ahsnp1896	[C/T]	TAACAGATTCATGATTCTTTTCTTTTCTAATACACGAACTCTGTCAAACTGATCCAAACTTTA[C/T]CTGAAATAATCAAAAACCA
Ahsnp43	[A/G]	TAAAA[A/G]TCACATTGTATACAACCTAGCCGTAAGACTTATATGCATACCGTATGCATCTGGAAAGCCATATCTGGGACTCGTGTCT
Ahsnp76	[A/T]	AGCTCTATTGTAATTCAATCGATCAATAACA[A/T]TTTTCATTCTTCTTCCTCTATCTTTCTCTTGATTTTGTTTGAAAGCTTTCGAT
Ahsnp78	[T/C]	AGCTCTGCTGTACCTCGAGGTCAA[T/C]GCAATTACTATTGTTCTTCTATTCAATTCAGCTTATTCTTGTTCTAAGATATCACTTGTT
Ahsnp95	[C/A]	AGCTCACTCTCACGGCGAACATCTCTCCTCATCATCAAAGCTAAAATGTCTAATCTAAG[C/A]AATCAAACAACTAATAGTTGTCAAT
Ahsnp185	[T/C]	AGCTCAAATTTAGTAAATCCATTACTTGATCATTGAATCTACTATTCAACTCTTGTAATTACTTATCAA[T/C]TGTGACTAAAAATAT
Ahsnp209	[C/T]	AGCTCAACTTGGAGCAAGTGGAATAACCACTACTGCTGCTACTACCCAGGCATCACAATCGACCTGGAG[C/T]AAGCGGGACAAACCA
Ahsnp218	[G/A]	AGCTCAAGCCTCAACTGGTCACTTTGGTGTAACA[G/A]AATTGTCAATTTCATGGACTCCTGCAGGAGGATCGCAAAAAGTTCATATC
Ahsnp268	[C/T]	AGCTCACAGAACTACTCCTACCCTTGTCATTCAACGCATCTCTTTCACTCCCACACT[C/T]TTTGCTATTGCTCATGATGGATCTAGT
Ahsnp294	[C/T]	AGCTCA[C/T]GCTCTCCGGGGTGACGAGAGGGTTTGTTATATAAACCTTGACTCGCCCACCGTGCCAGACTGGATGTGGGGATACGAG
Ahsnp355	[C/A]	AGCTCAGCTTGATGGAGGAGACAACCACCAGGATGA[C/A]TGAGGTGGTTGACTTTCCTTTTATGCTATTTTCCTTTTCGTTCTTATT
Ahsnp510	[G/A]	AGCTCCAAGGATTCTTCTCT[G/A]GGTTAGATAACTGGCATGCCATGCCCAACCTTGGCGTGCCACGCCCATAGTGAAGCTTCAAGGG
Ahsnp535	[T/C]	AGCTCCACCTTTTTTCTGTCTTCTTCAG[T/C]CCAACTGGCTTCACCTTTGAGAGAGACTACTCCTGCAGCACTTGTAGCGGTTGGAA
Ahsnp551	[G/A]	AGCTCCAGTACTCCGGCAACGGCGCCAATGTTCCGAGGGTTACCTAAAACGGAAATTTGGGTCC[G/A]AACCTGAGGTCCATACTCAT
Ahsnp569	[C/T]	AGCTCCATTCGGACTT[C/T]TGTTGCTCCAGAAAAGCTCTTCCGAAATGCAGGTAAGTCAGATCCGGACAGCACCTGCAGTGCTTTCT
Ahsnp717	[C/A]	AGCTCCTCACTCCCAACACTGGAGTTTAGAGA[C/A]TCATTCCGTCAAAGAGTATAAAGTTCAGATCTAAAAATGTCATGAGTTACAG
Ahsnp756	[G/A]	AGCTCCTGAGCTTCTTTGGGTGTTTTCAACATGTGTAAGGAGCCACCTGCAGAAT[G/A]ATCCAGAGATATTTGGGCTGCTACAAATA
Ahsnp971	[C/T]	AGCTCGTCGCCGGAAAGAGGAGTAA[C/T]GGTGGTGTGTTGCCGCTGCTGCCGTTGCTGGGGAAGGAGGGTACCTTCGAGCTATGTGC
Ahsnp1093	[T/G]	AGCTCTCTAACTGAATGAAAAGAGTTAGTTTTTCATTGCTCTACCAAAA[T/G]AGAAAAGAAATAAAGTGCAAAAAAATAAAGATGAA
Ahsnp1111	[C/T]	AGCTCTCTTAGTAGCTAGGAGTGGTCTTC[C/T]TAGGATTATAGAGGCGTTTTCATCCTGCCACATATCAAGAATTACAAAATCTGTT
Ahsnp1190	[A/G]	AGCTCTTCATCAGTCGGATGGAACCT[A/G]AAACCCGGTGGAACATGACAAAATGTATTCATCTTCTCTCTATCTGATTCTGATCAAT
Ahsnp1298	[T/C]	TAAAGGATCTCAGAAGCTGTTTGG[T/C]CACTACAGTGAGAATTCGAATTACTCACCACCCGGCTGGAAAAATGCAGATCAAGACAAA
Ahsnp1323	[C/T]	TAATTATGGGAGTCATCCATCATTGATC[C/T]AGACCTGTTATGGCTAGGACTTTTTCTTGGATGAGGCTTCTATTGTTGCCCCTTGG
Ahsnp1344	[C/A]	TAATATAAAAACTACTTTTAGAGATTCACTTTGGACCTCATGACATTTTTACATTCCTTATTGTACCTTTGACGG[C/A]ATGAGTCTC
Ahsnp1468	[G/A]	TAACCACTGTAATTTTTATCTCTTTTACCAGGGGATATTAGTG[G/A]AAATAGCTATCTATTAGCAAGGGTATGAATGTCAACAGGTG
Ahsnp1470	[T/C]	TAACCATTGATCAGAATCAGATAGAGAGAAGATGAATACATTTTGTCATGTTCCACCGGGTTT[T/C]AGGTTCCATCCGACTGATGAA
Ahsnp1566	[G/A]	TAATCTCTGTTTGATGCTTTGTGTGCCACC[G/A]ATGACTGTTCAGGAAACTCCCATGGCATATTCCTCCCATGATAGAGGAAACAAT
Ahsnp1617	[C/T]	TAAAGGCTGTCTT[C/T]GCCTAGTTTAGGATCCCGGAGGCCATTGGAATCACAAACATTGGTGGAGATTCCTGGATGAGTTCAAGCAT
Ahsnp1645	[G/T]	ACCTCGGTCCTTTTTTCAAGATGAGAATGACGAACCTGCTTTTCCCTTG[G/T]AATGGCAAAAAGATGGGAGGGTCTCCAGGTATTAG
Ahsnp1815	[C/T]	GAAGGCATTGTAGG[C/T]TGAACTTACGTTGACCACGATGTAATCTATCTTGAGTGTTCTTGACTGGTTTCCTTTTTCGAAAGTTGTG
Ahsnp1868	[G/T]	TAAAGTGGATCCCAACGTCTGCCACAAAAGAGGTCCTGGAGGAC[G/T]TTCACAGCGGCATGTTCGGCAATCACCTCAGAGCATGAGC
Ahsnp1955	[A/G]	TAA[A/G]TGCAGCAATAGTGGCGGACAACAAGGAGACAAGAACCCCGACAAGAGAACCTTCTTGACACTCGAAGAAGCTGGTTTGGTG
Ahsnp1976	[C/T]	TAATATACATTGAAAACACCTCCTGCATGCTCGCTTCTTCCGTCACATATTTGGTTTGATA[C/T]TGGACGAATCCACCAAACACCGG
Ahsnp2008	[A/C]	TAATGG[A/C]AACTAAGGCCGGAGAAACCTCTAGGAAGAGGAAAGAGAAGGCAGTTGCTTCCAACTCTGAGTCATGGGNNNNNNNN
Ahsnp36	[C/T]	AGCTCC[C/T]AACAAGAAGAATGATGACCGGAATTCACACCCCATAAAAAAAATATTATGAATCCGTTCTTTGGCAAGCGTACCAAAA
Ahsnp106	[C/T]	AGCTCCGATTGCCA[C/T]ACCGTTTGTGGCTACGCGTTCTTCGTGAGAAGCTCTACAAAACCCATACAAGAAACTGGGAAGGTAACCA
Ahsnp229	[G/A]	AGCTCAAGTAGAAGAGAATA[G/A]TAAGATGCCAAAAACAGCTGGTAATTCCTCTGGGAATGCTGGTGTTCAGATGCCGGCAAATGCT
Ahsnp308	[T/C]	AGCTCACGTGTCGGTTGCATACCTGCTCCCGACATTACCCGGGCACAAGTCCCAGATATGG[T/C]TAGGCCGCATACATTGTGAATTT
Ahsnp330	[G/C]	AGCTCAGAGGCGAGAAGAATTCCGACCACGACCCGAAGGAGAAGTAGAAAGAGTCCAGATCG[G/C]AGACACCTTGGATAAAACAACT
Ahsnp370	[C/T]	AGCTCAGTGCAGAACGCCTGGAGAGTTTGCATTTATTACAGGCGCCTCAACCAGGCCACTCGCAAGGATCACTA[C/T]CCCCTGCCGT
Ahsnp375	[C/A]	AGCTCATAACAAGGAGACAGAAAATAAGAGTAAAAGGACAAGTAGCTCAAGAACAAAAAATAAAACAAAAAAATAAAAAA[C/A]CCCC
Ahsnp409	[A/G]	AGCTCATCTAGAAGGTCAACCGACAAACCCAGAAGATCGAGCAAAATGAGCGTCG[A/G]AACAAGCGACGCTATGAATATTTGAAGAA
Ahsnp473	[T/A]	AGCTCATTGGCCACACGGCAGGCATGCATCATTGACATTTGTGTATATTGTTTGGGTGTGCATCTTGTA[T/A]TTGGCTTGCCTAATT
Ahsnp482	[G/A]	AGCTCATTTGTCAGTTATATAGCCAAACCCAACATGTCTGGCAGCTAATCCGAACACTGTCT[G/A]TAACACCCCAATTATCCTAAGC
Ahsnp507	[G/A]	AGCTCCAAGACAAAGCGACTGGACAAATCAAAATAGAGGAGTTACGAGAAGCTC[G/A]GAGGACAGAGAAACCACCGTCTCGGAAGGA
Ahsnp556	[C/T]	AGCTCCATACCAGTAG[C/T]CTGTGGTATATAATGGTATTGCAACAGAGTAAAGCTTTTCATTCTCCCCACAATACACCTCGTTCCTT
Ahsnp563	[G/C]	AGCTCCATCACCTGCTTCGTCAAGTTGATGCCGTCCTCGGGATCAACGG[G/C]CCGGCTAGTGACAAAGGCGGAAGAATGTCTCAATG
Ahsnp615	[T/A]	AGCTCCCGTCCTTGCAGGTCGGACACTTTGTTGTAGCCCTTTCCTA[T/A]GACTTCGACAATCTTGTAAGGTCCTTTCCAATTTGCAG
Ahsnp737	[G/A]	AGCTCCTCGCGTAGCAGCTCCTCAGAACCATGGCGGC[G/A]GCATGATGACGACGCAGTGGCATGTGGTGGCACGATTTTCCCTCTCT
Ahsnp755	[G/A]	AGCTCCTGACCAAAAAGAGGGATTGAAAGGAAAGTAAAACCGTGGTGCTTACTAAGGAATGTAGCACAATCATTCA[G/A]AAGAACCT
Ahsnp813	[G/A]	AGCTCGACCCACAGTTGACCTTCCTA[G/A]TGCAACAAAATTGTCAGTTTCATGGACTCCCACAGGAATTCCCTAATAAATTCATTTC
Ahsnp821	[G/A]	AGCTCGACGCGGTGGACGCGTGGCCGCAAACAATGCGGCGATCGAA[G/A]CTTGGACGGAGGAGTTATGGCAAACCGAAGTTACCGTA
Ahsnp918	[G/A]	AGCTCGGCCAGATCGCCAAAGGAGCCCAAAGCAGGCCAAAAC[G/A]AAGGAACACAGCACAATCTAAAGGCAGCTAAAACCCAGAAAG
Ahsnp924	[C/A]	AGCTCGGCGTCGCGATCGCATGGCGG[C/A]AAACGATGCGTCAATCGGAGCTTTGGATCAAAAGATATGATCAATTGAAGTTGGAGCA
Ahsnp1031	[C/T]	AGCTCTACAAAGTTCAGTCACTAATTAGGTAAGAAAGTCACGTTTTCTTCCTCAATTTTT[C/T]GATTTCCAATTTCGAATTATTGGG
Ahsnp1083	[G/T]	AGCTCTCCGTAGCAAAGTGTTTTGTCTTTGCAAGGTGGAAAT[G/T]GCGGGGAATTTAGAAAATCATAAAATCGGATCGAGAGTTTAT
Ahsnp1112	[G/A]	AGCTCTCTTCTCCCTCATTCGAATTTGTCTCTTTCTCTAACCCTCTCTCCTCCAACTCTCTCTACCCCTCTCATCTCCCT[G/A]GCAG
Ahsnp1113	[G/A]	AGCTCTCTTCTTTCTCGTTCTTGCTTGAGCACTTTTTACTTTTCTTGTTTGAGTCTTGGT[G/A]TGAAGAATTGAGGAATTTCTGTCT
Ahsnp1343	[C/T]	TAACTAAACCTAATACACT[C/T]ATTTCAGCACTCTCTTCTCCTCACATAACACTCTTACATGCTGAAATTGGAGGCACAAGAGGAAA
Ahsnp1355	[C/T]	TAAGAGTCGGAGTCTTTTGCAGGTACCCCCACCCTCCGGTGGACAAGGATCAG[C/T]AGTGCAGCAAGTCCAACAAGTCGGACACAAC
Ahsnp1362	[C/T]	GAATGATGAGTTACTA[C/T]AATCTATTGATCAGAGATAGCAGGCCATGGAAAACAACCTTACTTCTACTCTAAATGGTCTGAACT
Ahsnp1391	[C/T]	TAAAAGGTTTTTTAGAGTCCTTATTTTGGGACCTGTAAGACTTGTCTTCTTCCTTCCGAGACGGTGGTTTCTCTGTCCTC[C/T]GAGC
Ahsnp1430	[T/C]	TAAACAGAAAAGAGCCAAGAAGTGAAGAGAGTTACTAGTGCTGGGGATGAAGATGAACACGAACGACTCTTCTGTGG[T/C]TGATCAG
Ahsnp1447	[G/A]	TAAAGTATCGCCGAAGAGGAATCTTCTCCGGTAGAGAGTGCCATCACCATCG[G/A]AAGGGACAAACTGTGGGTACCATTGTTGCTTG
Ahsnp1509	[C/T]	TAAGAAATCCATGAGATGCCTCAAGGGATA[C/T]ATTTTCCTCCACACAATTATCGGGAGCAACTCAACACCTCTTTGGAAGGCTTGA
Ahsnp1525	[G/A]	TAAGCATCTGATCAATAAACGGCAGGGG[G/A]TAGTGATCCTTGCGAGTGGCCTGGTTGAGGCGCCTGTAATAAATGCAAACTCTCCA
Ahsnp1544	[C/A]	TAATAACTATGGCTGAGTCAGATT[C/A]TACAATGAAATGCTTATACTTCTTTGCTGATGCAATTTGCAAGCCTCTAATTATTGCCCA
Ahsnp1577	[C/T]	TAATGATGACTATATGAGTTGTTGAGGGTGATGATAGAAGTGCGGTGTATG[C/T]CGTGAGCTAAATGGCTGTATTTGAAATGATTAT
Ahsnp1590	[C/T]	TAATGTTTCTGTACAAGAATTT[C/T]TGACTTCTTTGAGCAGTGGCACTAGCTATGGGCTCTGCCTCAATCCATTTTATGAACACCCC
Ahsnp1824	[C/A]	TAAAAAAAAGTCAAAGTCTTATTCCTTTGATTCAAACCATATGTTGCCAACAGTCAC[C/A]AAAAAAAAACCATATGTTGCCAACCCA
Ahsnp1843	[T/C]	TAAACAACTTTTAGAGACTTATCTTGTACTCATGACATTTTTCAGATCTGAATTACATACTTTTTGA[T/C]GGCATGAGTCTCTAAAA
Ahsnp1872	[C/T]	TAAATAA[C/T]GTTTACAGACATTTCTTGTACCTCATGATATTTTCAGATCTGAATTACATACTTTTGACGGCATGAGTCTCTAAACC
Ahsnp1911	[A/G]	TAACTAAGTCCAACCAATGGG[A/G]AGAACATGGCCAGTTACTTACAGTTTTGGCAAATTCAATTCTAGATGGAAGAGATTTGCAA
Ahsnp1937	[G/A]	TAAGCTAACTTGATTCAACCCCCCTTCTCAAGTTCAACTAGATCCATCATGAGCAATAGCAAA[G/A]AGTGTGGGAGTGAAAGAGATG
Ahsnp2012	[G/T]	TAATGTCAATAGCTTGACAGTGACTGTCATGGAGCCACAAGGTGATCAGGTCAATTTTAGTGTGTA[G/T]TCCCAACACCAAACTTAT
Ahsnp99	[G/A]	TAAACACTTTATACTCTACACCACACCGAATATTATAACTCTTGATTGTCAGTACA[G/A]CTTCCTCTTTTGTTTCAAACCGTTGC
Ahsnp181	[C/T]	AGCTCAAAT[C/T]ATCTCATTCAATATTTATCTTTATTATTCAATCATTTCATCTCATCAAGGACAGCCCTCAGCGTCAACCGACACC
Ahsnp206	[C/T]	AGCTCAACGACGAGCCTCTTGGATAAGCAACCAAATAGAAGTAGTAAGGTCCTTCTTA[C/T]AGTAATTTTACTGTGGCATATATGGA
Ahsnp212	[T/G]	AGCTCAAGAAGACGTCATAAATGGGGTTA[T/G]GATCAAGATTATCCATGAGTTCGGGTTCTTGGTTTTTCGGATAAGCGGGGAGAAG
Ahsnp215	[C/T]	AGCTCTACAGCTCAAGATATGAGCTTGGGAAGAAGAAGATGAATAGTGCTCATGGGGGTTTCTTCTCCTTTTCCCTTTTAG[C/T]TGG
Ahsnp238	[G/A]	AGCTCAATATCGGCTGTTTTGGAGGAACATGA[G/A]AAGACCCTTCCTCAGCCGCCTTGGCCGAGATGTTCTGGGCAGCTGTAGCTTT
Ahsnp239	[C/T]	AGCTCAATATGGGCGTGGCACGCCACACATAGGCGTGGCACGC[C/T]AGTTCATTCATCCAGAGGAGAGGGAAAGAGCATCACTATGG
Ahsnp354	[C/A]	AGCTCAGCTTATATGCCCTAATAGGTAGGATAACCTTGAACCAGCTCTGCGTAGTAGTTTCCACTC[C/A]ACATCTGTGTATGAAGTT
Ahsnp386	[G/A]	AGCTCATCAAAACGAGAATTTGGACACTAATTTCAAGAAATTTGGCTCAAGATTGGACC[G/A]AACGGGCCAAACTTTGGCGAGCTAT
Ahsnp431	[T/A]	AGCTCATGGATAGTAGGACAGGCATGC[T/A]TCATCTAAATTTATGTGACATTATTTGAGTTTGTTTATTGTATTTGGTTTGCCTATG
Ahsnp458	[G/T]	AGCTCATTAGCTGTAGGACAGACATGCATCATATGCACTTATTTGTGTATGCATTT[G/T]TTTTGGCTTGCCTAATTACTTATCTGTG
Ahsnp558	[C/T]	AGCTCCATACTTACTCCTGTATGATTGAAAATTCTGGCATTACGTTCCAACCAGATGTTCCAAATCACTGCAAAGAA[C/T]GCCGTCA
Ahsnp582	[T/C]	AGCTCCCACAAGTCCTATGGGCATAT[T/C]GAACAACTCCACACTTCACCACAGGGAATCACCCTTCCGATTGATTTACGGAATGGAG
Ahsnp587	[C/T]	AGCTCCCAGACACCAATTCTAAGTTTGGTGTTGGGCAGCCATTATCATGCACTGAAAACACTGGTACTAAGAAAAAAGTA[C/T]GTAA
Ahsnp588	[G/A]	AGCTCCCAGCAGTGGTGACAATGACAGTTTGACGGCAACAGAGAGAGAAGACGAGAA[G/A]AGAGAGAGAGAGAGAGAGAGAGAGAGA
Ahsnp672	[G/A]	AGCTCCGCTTTCTTGTTTGAGGTCGAGTCTTTAGACGTCG[G/A]TCCTTCTTACATGCTTTTCCTTCATTCACTTGATCCAATCTTTG
Ahsnp794	[G/T]	AGCTCCTTTTTCTCTGTTTTTGTTGTGTC[G/T]AGGTCTTCTGTAAATGATTCCTCACCTTTAGTGTCAGTGAACTTTATATAAACAA
Ahsnp818	[C/T]	AGCTCGACGATGCGG[C/T]CGCGTGTTCCGAATCAAAAGTTATTTGGATTTGAATATCTAAGCGGGGCTTTGAAGTTTGGAATGGGTT
Ahsnp933	[C/T]	AGCTCGGGACAAACGGCTTCAACAAAACTTGGGAGGATCCTTCCC[C/T]GACTACCTTGGCTGGGACGGTTTGAGCTGCGGTAGCCTT
Ahsnp1025	[C/A]	AGCTCTACAAAGCCCACTCAAGAAATCCTCAAGGTAATCATGAAACCTT[C/A]CCAGTTTCTCTCTTGAAAATTTCGGGTACTTAGGG
Ahsnp1039	[C/T]	AGCTCTAGATATTATGGGTGATGTTCATTTTGTAACTCATATAACTTATTGTATATATTGTACAAATAAG[C/T]CATTGACTCCCTAA
Ahsnp1064	[G/T]	AGCTCTATTGTAATTCAATGGATCAATAATAGTTCTTATTGTTCTTCTATTCATTCTCTTTGATTT[G/T]CTTGAAAGCTTTGGATCT
Ahsnp1076	[G/A]	AGCTCTCATTCAACTTCGCAAGATGGTATAAACTGGCCATCTGCAAGTACCGAACGTACCTCTCATCCAAGC[G/A]CATGCCCTGCTG
Ahsnp1099	[T/C]	AGCTCTCTC[T/C]CCCTTGAATCAGAGCAAGGAACAATGTGAGAAGTCGAATTTCAAGCATCAATCATCTCAAAACCTAGTTGATTCG
Ahsnp1101	[T/C]	AGCTCTCTCTGCCGCTACTCTCATCCCATCTGCTC[T/C]CTTTGGTGCCTCTTCCATCTAATCTCATCCCGCTTTCTCAGCTCTTCTT
Ahsnp1120	[C/T]	AGCTCTGATACCATAACAG[C/T]TGCTTGGCAAGAAGATAAAGAGGAGCAAAAATGTATGTCTGTATTTCTTATTCCAAAATAGAAAA
Ahsnp1132	[T/G]	AGCTCTGCAGCGTCTCAATGAATAAATGCAATGATTTCTAT[T/G]TTCCATTCAAACACGCTTGTTCCAATCTAAGATATTCATTTGC
Ahsnp1236	[C/T]	AGCTCTTTACAAGAACGCGTAGCCGCAAA[C/T]GGTGCAGCGATCGGCGCTCTATAGCTCAAGATATGAGCTTCAGAAGAAGATGGTG
Ahsnp1243	[A/G]	AGCTCTTTCCACAGCATTTTGATCCTAGTGAAATACTGAAACACAGTC[A/G]TGGCACTTTGCTTTAGGTTTATGAGTTCTTTTTTTA
Ahsnp1278	[C/T]	TAATGAAGGCATGTG[C/T]GTCTACCTATTCAGACGCATAGACGTGTGCGTCCACACACTCTGTGAAAAATCTCGACCCGTGCGTACG
Ahsnp1279	[C/T]	TAAGAAGGCGGGAAAAGCTACAGCTGCCCAGAACATCTCGGCCAAGGCGGCTGAGGAAGGGTCTT[C/T]TCATGTTCCTCCAAAACAG
Ahsnp1340	[G/A]	GAAACCCTC[G/A]CACGTTCCCAAAGCACCGATATAAAAGCGTGCGCTTTTAGAGGAAAAACGTTCTACATTCAAAAGCTTCTACA
Ahsnp1397	[G/A]	TAATGTCTCGTGACTCA[G/A]GAAACTCCTTTATATGTCCACACTGAGACATTCATTCGTCTCTGCCATCAGCCAACCCATCGATCCT
Ahsnp1423	[G/A]	TAAAATCAAAGTGCAGTGATGAATTAGG[G/A]CAACAAAACTAAAAAAATACCAGAGAACAACGACCAACCTCGGGACCGGCTACTTC
Ahsnp1450	[C/T]	TAAAGT[C/T]GTCTTCCTAATGTAATCTTCCATACCTCTTGCCTTGTTCACCAATTCCGAGAATCCCCTAATCTCCAATGGAGCCCTA
Ahsnp1521	[C/T]	TAAGATTTGGTTATAACTGGAATAGGCATCCATAAAACTTAGACATTGAAAACCGGAGGAACTATCAA[C/T]GAGTTTGTCAATGCAT
Ahsnp1565	[G/A]	TAATCTCATCCCCA[G/A]CACACACTAAGTAGGCCCCAGAAGTGGATTTCTGCACTATCTATCATAGTTTACTCATTTTCTGTAAACG
Ahsnp1611	[G/T]	TAATGTA[G/T]CTCAAACACAATCAATAGCAATGGCAAACCAATTACAATATGCACACCCAAACAATGTCATATAAATGCATATGATG
Ahsnp1677	[C/T]	AGCTCATTGATACAGTTTC[C/T]AGAAATCAGCATCTATACCTAAGCAGTGCACCTTCCATCAACGCAGAGGCTAAACAAGTCACTGC
Ahsnp1719	[G/A]	AGCTCGACGAGAGTTTCGCGTGGCAGTTGACGGCACGCGAATCGGATATCCAGAGA[G/A]TGAGATATAGCTCCAAAAAGAAGATAAT
Ahsnp1732	[G/A]	AGCTCGTACCTGTTCTTTCACAGTTTGAGAGCGTTATGGTCCTAGCTTTCTACGCCTTTGTTGTACC[G/A]GCCGAGATCCCGGGGAG
Ahsnp1866	[G/A]	TAAAGTAGGTGACAAGGCCGTAAGAGTATTGATTGCTGGAATGAATTCCGGGGTCCCAGACCTTGCTTTT[G/A]CACCCATCTTCTCG
Ahsnp1894	[G/A]	TAACACCCTAAAGATACG[G/A]CACTATTTCAACGGTGGTTATTGGCTCACCACTATAAATACACTGACACCCCTCAGGAATCCCT
Ahsnp2001	[C/A]	TAATGACACTCCTCCCAGTACTCTCCCAAG[C/A]AATACAGAAGAAAATCCCAAGAGAGAGTGCAAGGCCATAACCATGACCAATATG
Ahsnp29	[G/A]	AGCTCGGAAAC[G/A]AAATCATCCAGTATTTGTGATTTCAAGGTCGGCCTTGACTGATATTGAATATCAAACTCGAAGAGTTCGATGG
Ahsnp42	[A/G]	AGCTCCGCCCCAAACCCGAAGGTGAAATAGAAAAAGTCCGGATCTGAGATACCCCA[A/G]ACAAAACAACCAATATTGGTACTAACCT
Ahsnp166	[T/C]	AGCTCAAACGTGGATCCCCATATGTATTCTTTTTGGCCAACGTTTGGCCCAACGTTTGAGGTCAAA[T/C]GTTGGCGCAAACGTGGCT
Ahsnp184	[C/T]	AGCTCAAATTTAGATAGTGTGTTTTAGACGC[C/T]TCGTTTTTCGTTTTCACCATTCATATATTCAATTTGAGGTCTATAATTGGAGA
Ahsnp227	[C/T]	AGCTCAAGGTCATCTCGGAGT[C/T]GCTCGTCTGCACAGAAGAGGGAACTTCTCTGTGAACATGGTGAGAGACTTGTGCAATAAATTT
Ahsnp232	[G/A]	AGCTCTGGAGCTCAAGTTATTCTTGTTGGAAGTTACCCCTTCA[G/A]GCTGTGGGGAGTGACGTTTCCAGCAACGTTGGAGCACCAAC
Ahsnp326	[G/A]	AGCTCAGACGGAGAAGTTACGGG[G/A]AATTGGAGTTCACCGTAAAGGTTAGGGGTTTTCTCTCTTCCCTGGATGCATTTCACGTTGC
Ahsnp373	[C/T]	AGCTCATAAATCACCCCAGCATTTTCTGATACGTACAGCACGTGGCTCTGTCACGCGTACGCGTATGTCACGCATA[C/T]GCGTCGAT
Ahsnp374	[C/T]	AGCTCATAACAAACATAAACAGTTTCTCAAGATACATAAATAAGTGCTCAT[C/T]CTCTGAAAATAATCATCTGAATTGGTAAAAGGC
Ahsnp380	[A/G]	AGCTCATAGGCGGTCTCGC[A/G]CCAAACCCTATCAGGATCTACCACCAAGGCATCGGAGTCCGGGACGTCTCACTAGGCGACTGAGA
Ahsnp404	[T/C]	AGCTCATCGCCTT[T/C]CCTATAGTTCCATTTGGTTGATGTTTTTTGAACACAAAGACACAAATATAAATACACAAATAGATATAGAC
Ahsnp416	[G/A]	AGCTCATCTGTCGGTTATACAGCTAACCC[G/A]ACAAGTTTGATTTGCTAAACCATTGGACTGTCCTCTGACGTGCATCCCCATGAGT
Ahsnp425	[C/T]	AGCTCATGCCTTGCATAGGATAGACATGTATCATATTGGTTATAACATTTCT[C/T]TGTGTTTGTGCACCATGCATTTTCTTTGTGCT
Ahsnp456	[A/G]	AGCTCATTAGCCATAGG[A/G]CAGACATGCATCATATGTATTTGTATGACTTGTTTTGTATGTCTTTGGTTTGGATTGCCTAAATGCT
Ahsnp466	[T/C]	AGCTCATTCGAACTAAAACACCAAACTCCTACCCCACCAAAT[T/C]CCAGAGAAAATTCTTTTCGTACGACTCCAATAAAGTGATCAA
Ahsnp485	[C/T]	AGCTCATTTGTCGTTTTCGACGCGTACCGGACATAATCCAACT[C/T]GCAAGTCGGATAAGGCATTCTAGCAACATAACCTCTGCAAG
Ahsnp501	[A/G]	AGCTCCAACTCTATTGGCGCCATTGTTGATGATCACAATTTACG[A/G]GCACCAAAAGCCTAGGGTGCAAGTTGAAGAACAAAACAAT
Ahsnp522	[A/C]	AGCTCCAATTGACGAGCCGTTTGTGGCCACGCGAAGCTCT[A/C]ATCGAGTTCTACGTTTCTGTATAAAGAAATCTGGTAAGGTCTCT
Ahsnp544	[T/C]	AGCTCCAGATGATG[T/C]GGCTTCCGATGGTTGGCTTGACTCTCCGGCAGATGCTCCTCTCTTCCTCTTCCTTACAACACCAGTGGCT
Ahsnp612	[T/C]	AGCTCCCGTATCGTCCCAATCCTATACCTCCT[T/C]AGGTGCAGGGATCTCCTCTGGGTAGCAATCTTGAGCTCGATCTCCTTGTGAA
Ahsnp613	[G/A]	AGCTCCCGTATCGTCCCAATCCTATACCTCCTTAGGTGCAGGGATCTCCTCTGG[G/A]TAGCAATCTTGAGCTCGATCTCCTTGTGAA
Ahsnp621	[C/T]	AGCTCCCTCAAGTATTATGGGCTTACAAAACTACAC[C/T]TCACTCAACTATGAGCGAAACACCTTTCCGACTTGCATATGGAGTAGA
Ahsnp629	[G/A]	AGCTCCCTTATTTTTCT[G/A]AGTTGCTGGCGCTAAAGGTCCAAGTTTGCATTTAGCGCCAGCTTGGCAGCTTCCAAATTCTTCTCTT
Ahsnp659	[G/T]	AGCTCCGATTGCCGCACCGTTTGTAGCCAC[G/T]CAACCACATCACCAAGCTCTACAAAGCTCACAATTTTGTTTTTGAGGTAAACCA
Ahsnp665	[C/T]	AGCTCCGCAGATATCCTATTCAAACCCACCTTCGACAAGCTTGGGCTACAAGAAATGAAGCTCAGAGCATATC[C/T]CAACAGCCTAT
Ahsnp758	[G/T]	AGCTCCTGCAATGCGCACAGAGAGTTGGGATGGT[G/T]ATGAAGGTGCAGATGTCTATTCAGAAGATAAAGACTATGACCCAGAGGCG
Ahsnp780	[C/T]	AGCTCCTTCTCCCTCTTCCTGATC[C/T]ATAACAACGACAGCGACGACGGCTCCCAGCACCGCTAGTCCCACCGATGCCGTCCCTTCC
Ahsnp962	[G/A]	AGCTCGTCACAGTCATTCAATCATTGAAGGTTTAGACCTTCCGGATTCTCTTGAATGCC[G/A]CCATAATTCTAGCTTACGCCCCGAA
Ahsnp1062	[T/C]	AGCTCTATTATGTTGCACCTGAAGAGATTTATAA[T/C]GAGAGAGACAGTGACACTAGTGTAACAGAGCGACAGTGATAGGCGTGGGA
Ahsnp1135	[G/A]	AGCTCTGCGACGGCGCCACCGTCGTCGATGTCTACC[G/A]TCTCATTCAGTACGACATATAAGGCGCCCCCTTCGGATCTGGCCTCCC
Ahsnp1189	[C/T]	AGCTCTTCATAATGCATCCTTCATAAGTGTTGAATTCTTCTTTATATAGCACTCCCATGCAGCATTT[C/T]AGCTTTCCAAAAATGAA
Ahsnp1199	[G/T]	AGCTCTTCCTTTT[G/T]TGCTTGGGCATTGGCCCCTTTATTGTAGAATATAACCCTAGGTGACTCCTCAGCAATTTTTATGGGGATCA
Ahsnp1209	[C/A]	AGCTCTTGAACAGGTCAGGACCTAGGATGTTGTATGTATATACATGTATATAGATATTATTTAG[C/A]TATATCTAGGGGGGTTCTAA
Ahsnp1308	[C/T]	TAACACAATATTCTTCTCCCATTTGTTTTGTGACTGGTTATATTACTCAACACAAGATAAGCATGAATCGAGTCCGTAT[C/T]ACGAA
Ahsnp1364	[C/A]	TAAAATACGAGCAAAAAATAATACCAATGACTTCAA[C/A]TTTCCAAAAATCGGTGTCCTTTTTTGCTGTTAGCATTGCCTCGATGTT
Ahsnp1412	[T/G]	TAAAACGACTTGCCAATCCAACCCAAGCTTCTCA[T/G]CTTGGCTTGGTGTGCCACGCCTGACTCCCCAAGTGGCACGCCCTCTTCCT
Ahsnp1417	[T/C]	TAAAAGGACAACTGCGCACTAATCTCTTGGTTGATGCACCAGCTATGTGGGCGATTC[T/C]ATCCAAACGATATAGTCGGTCCGCGTT
Ahsnp1451	[G/A]	TAAATAAAATTTCTAAACTACCCTTATCTTCACCACTACCACT[G/A]TCATCTCTTCCCCTCCCCCTCTCCTCTCTCTCTCTCTCT
Ahsnp1482	[G/T]	TAACGATTCCTCTCTAATCCGGGCTCTTTCTCAGACTTTCAGAAGTAGGTCGAGTTCTTCCCGTTGATTTTGAGAGTTT[G/T]CCTTT
Ahsnp1507	[G/A]	TAACTTTATTATTCAC[G/A]TTGTTCAACAATTTTATTGATTACCTATACTTTTTCATATAAATAAACCGAAGGCATGAGCTTTGCAA
Ahsnp1585	[C/T]	TAATGGTTTTGAAATCACCAAAAGCAGATACATCGAACTCGAGAGCCAAGAGCTTCACCTGGGCCTTGATCG[C/T]TTCGTCAGTA
Ahsnp1596	[G/A]	TAATTCTTATTTGGGGTTTGTTATTTGTGACAACCAAAATTTTTGCATGTGCG[G/A]ATTCTTTGTTGGTGTAGAACTATACTTGCAA
Ahsnp1668	[T/C]	AGCTCAGC[T/C]GCGAGTGAGGGGATGCGCGCTTGACCCGTCGCCGCCGTTCCGCCCAACCCGACCTGTCGTCGCCGTTCCGCCCAAA
Ahsnp1708	[G/A]	AGCTCCTGTACCTGCAGCATCAAATCCACGCTTTCCTTGGGCTCGACTGGTGGTGGAGCCT[G/A]ACGACGGCCTCAACATGGAGGAA
Ahsnp1713	[C/T]	AGCTCGAAGGGAGGTAAAGGCTGGAGCTTCGGGGGTCTCTAAAACAGCAAAGGGAGGCAACAGCTCTGTGGTTGCCGG[C/T]GGCGGC
Ahsnp1742	[G/T]	AGCTCTAACGTGGAGAGTAGGGGTACTTGAGGCGTTAGTGACAAAGGTAA[G/T]TGTAACTAACGCTCTCGAAGATGAGGCATACCAA
Ahsnp1743	[C/A]	AGCTCTAACGTGGAGAGTAGGGGTACTTGAGGCGTTAGTGACAAAGGTAATTGT[C/A]ACTAACGCTCTCGAAGATGAGGCATACCAA
Ahsnp1745	[G/T]	AGCTCTACAAAATTTATACAATCAATCTTGAGGGAAGCTACGATTTGCTCTTCGAATTTCCA[G/T]CTTTGATTTCGAGTTTCATGAC
Ahsnp1767	[G/T]	AGCTCTGGGCAATAATTAGAGGCTTGCAAATTGCATCAGCAAAGAAGTATAACCATTTCATTGTA[G/T]AATCTGACTCAGCCATTGT
Ahsnp1773	[C/T]	AGCTCTTCTTTACCATTACTACATTGGCTAACCATGAGGAGAATCGAAGTTCT[C/T]GGATGAACCCTACATCAAGTAACTTCCGCGT
Ahsnp1912	[C/A]	TAACTACGAAAAAT[C/A]AAAACCATACTTTGGCCGACTCCACCCTAAGTGTGGAATACTTCAAAAACCTCTTCTTTCACAAGTTTCA
Ahsnp1944	[C/A]	TAAGGGACCCAAGAGATATC[C/A]ATTCAATCTAAGGTAGAACGGAGGTGGTTGTCAGGCACACGTTCATAGGTGAGAATGATGNNNN
Ahsnp2005	[G/A]	TAATGCCATAGCCCTTTGACTACTAGAAGGT[G/A]TAGAAAAGCTTCGGGAGACAATTATAGGGGGGGTTGGAAGTGGAGAAGCTGCC
Ahsnp12	[A/G]	TAATCAAAATCAGAGTAAACCTGCAGATTCATAAAGCAAAAAGCAG[A/G]GTATGATAAACCTAAAACTGGCACAGAAAAAATAAACC
Ahsnp24	[G/A]	AGCTCCTCGGACAGTAGG[G/A]AAAGTGGAGCAGGATAAAGAAAGGACTGCATGCCATCAAAGACCACTCTAACGAGCAGCAAGGAAA
Ahsnp25	[A/G]	AGCTCAANAA[A/G]GTTCCGGAAGAAGGTAATGAGACTTTATACACCCAACATAGAGAAGATGACGTACATGCTACAAAAAGGGGTTT
Ahsnp110	[A/G]	AGCTCTTC[A/G]ACCTCGGCCCTAGCAGCTTTAGCCGATGCAACGGCCTGATCGCGCTCCTTCTCCAGGACCGCCACCCGACCCTGAG
Ahsnp121	[A/G]	AGCTCTATAACTGAAGTTATTCTCGTTGGAGTGCAAGGAGGTCATGGTTGACA[A/G]CATCATTCACTTTCTTCTCTCCTTCTACAAA
Ahsnp136	[A/C]	AGCTCGAGAGCATTGCCAAG[A/C]AGAGGATAAACTGGCGTGTTCATCAACAACACCAACAACAATGCCAATGCAAAGAACTTGAGTC
Ahsnp198	[A/G]	AGCTCAACCCTTCTCACCGTCGTGTGGTCAGTGTCGTTCGTCTTGGCAACACACTCTACTCAGAGACTCAGACTTCGAT[A/G]GTCAG
Ahsnp213	[C/A]	AGCTCAAGAAGCCTAATTGGCGCGTTCTCAACTGCGTTGGAAAGTAGACATCCTGGGCTTTCCAGCAATGTATAATAGTC[C/A]ATAC
Ahsnp222	[A/T]	AGCTCAAGCTTATCTTCTTGCTTTGTGCTTGTATGGGTCAAGATGCATTGGTCTCAGAGTCT[A/T]TGCATTGGTTTGGGTTTTCTTG
Ahsnp270	[G/A]	AGCTCACA[G/A]TAAGAGTGTTAGATAGAGTTATCTAAAATCAGAGGAGCAGAAACTACCAGCAGCGATGGTAAGACATGACGATGGA
Ahsnp272	[C/T]	AGCTCACATAAATGATATAAACATATGATGGCACAGAAGTCATGATT[C/T]CCATCGACATAAATAAAGAAAAACAAAGGGCAACATT
Ahsnp393	[C/A]	AGCTCATCAGGAGGCACAGAAAGTAGAGGAAGCTCGATCTTTCCTTCCATA[C/A]AAACATAATGAAAACTTTGGTTGGGGCGACTAT
Ahsnp430	[T/C]	AGCTCATGGAAATGTAGAAAGAATGGAGCAACGGTTGAAGGAAGCTGGACTC[T/C]GGGATCAGGTAGATTCCTCTTGGCCTCTGAAA
Ahsnp443	[G/A]	AGCTCATGTGTCAGTTGCCTACCCGCTCTCGACATTACAC[G/A]GGAGCGAGTGACAGGTATGGCTTTCCAGATGCCTACAGTGTGCT
Ahsnp502	[C/T]	AGCTCCAACTGAGAATGATGGAC[C/T]AGCAGAGAAATTTTCAAGCAAGATTTTTGGAATCACAAAGGGAGCAATCTGCCCAGTTTTA
Ahsnp503	[A/G]	AGCTCCAACTGAGGATGACAGATCT[A/G]CAAAGAGATTTCCAAGTAAGATTTTTGGATTCACAAAGAGAGCAATCTGCCCAGTTCCA
Ahsnp513	[A/G]	AGCTCCAAGTCCTTTGGCGCCATTGTTGATGATCATAATTTCGTGCACCAGTGAGTCGTTGCACATCTTTGACGCTTCCA[A/G]GGCT
Ahsnp554	[C/T]	AGCTCCAG[C/T]AGTGAGGCGTGGCGGCAACGGCTCCTCCTCTCTTCTTCCATCTCCTACCCCATTTTCCTCTCTTTTCTTTCTTCAT
Ahsnp572	[C/T]	AGCTCCATTTGATATGAAATGAAGTCCCCTTGATATAGCAC[C/T]CAATAATCTTCAGAAACACCAAAAATTGGCTAAAGAGGCCCCA
Ahsnp578	[T/C]	AGCTCCCAAGATAAAAACAATGGCTAGTGATTGACCTCCGAGTGTCTGCGCATGTAGCCCAATCTACATCTGAGAATC[T/C]AGTAAG
Ahsnp684	[C/T]	AGCTCCGTATGAAACAATTATGATAATTCCAACTACAGAAAATTCAGTG[C/T]GCGTACACACATTAGAAATTATATAATTTACCTTA
Ahsnp685	[C/T]	AGCTCCGTCAGATCCACTA[C/T]CGTTCTTCAGACTGAGCTTCTTCATCGTGGAATCACTGACTACCGCCTTCGTTCGCCGCGAAGGT
Ahsnp686	[C/T]	AGCTCCGTTCCGCGCTATATGCTACCACGTGTCAGAATCCATCTGCGACACCTATGGTCCATATCA[C/T]ATGACGATAACTACCATC
Ahsnp751	[T/C]	AGCTCCTCTTTTTGGTGGGTAACTTCTTTGTCCCTGATGGTGCTGGTGCAGCAGCTCCTACTATGTCCTACAATAGAAAAA[T/C]ATT
Ahsnp785	[T/G]	AGCTCCTTGCTCATGCAAAGTGATCCGGCGTGTGATGACAAGTCATCTTAGCCTAGTTTTACTAGTCTT[T/G]TTCTTTGTTTATATT
Ahsnp788	[G/A]	AGCTCCTTGTTAGGGCGGCTTGTGCTTGTATTGATCCT[G/A]GAATCCCCACTAATGTTTGTACGTCCAATATCCTCCAGGATCCCAA
Ahsnp796	[G/C]	AGCTCGAACACAAAGCTTTCTGGGCCACTAAGCACCTTG[G/C]TGCGGTATTTCACAACCCACACTACTTACCGGCAAGTGCACCGGG
Ahsnp844	[C/A]	AGCTCGATGATGATGAGAGAAAGGAGAAGCTCAAGGTTGAG[C/A]TGACTGTTGGGAGCTGCGCGTTTTATCGTTGTGGAGTTAGGGT
Ahsnp858	[C/T]	AGCTCGCACAGCTTGTGTGAGTGAACAGACTTAGTACCTGTACGTACGCACACTTTCAAAATCTTC[C/T]TGGGTGTGCGCACTGATA
Ahsnp869	[C/T]	AGCTCGCCGCTGCGGGTGCCGCTGCTGGGCAAGGGAGCTGCGTCTCTGTGGCACTAACCGCCGGGAGCGGGTCTGTGACTT[C/T]CGG
Ahsnp872	[C/T]	AGCTCGCCTCCTCCATCGTCGCCCTTACTCGCCGCGGTAATACTCTGCCTTCCAACCCTAACTTTCT[C/T]AGTCTCTCTTCAACCTT
Ahsnp881	[G/C]	AGCTCGCGTCGTCTGTGCTGTCACCCCCTACCCGTGTCGC[G/C]ATCTGATACACCACTATTTTATCATATATTTTGGATTGAATTGA
Ahsnp977	[A/G]	AGCTCGTGCGGTGGGACAGCGACTGCACGAGGGAGGAACGAC[A/G]CAAGATGAATTGCACTGCTCACGACGGCTTTGAGCAGTGGCG
Ahsnp987	[C/T]	AGCTCGTTCCTTTTATAAGTCGGGCTCAAGCATTCTGTGCCTTCCACTGTAGACGTCGGGCTTTCACCTCGTCGGTACTA[C/T]CCGA
Ahsnp993	[T/A]	AGCTCTAAAATGCTTTCTAGTTGTCCCGTCTTTTCGCCGATGTGATTTTATTATTTTTGTGGACTTTGCAGGAAC[T/A]TTACAGTGG
Ahsnp1042	[A/T]	AGCTCTAGCATGGATCAGTTGAGGATGGGACATCAAGAGCATTCCACAATCCTCCATGAAATAAAAAA[A/T]GATCAAAGAGCAATGC
Ahsnp1060	[G/T]	AGCTCTATGAAACTCATGGAACAATTTGCTAGGTAACTCACTATTTTCTTCTCA[G/T]CCAGCTTCCCCCAATTTCAAAAATTCAAGA
Ahsnp1077	[G/A]	AGCTCTCCATGCTCATTCTTCATTGTAGTGACTCCAGACTTCTTAGGCACCACTTGCACTGGGCTCT[G/A]ACAAACCCCAATTTGAC
Ahsnp1082	[T/C]	AGCTCTCCCTGGGTGTTTGAACTCCAGTCTGGTTCCAGCTCTGGCACCTAATAC[T/C]TTTTTGCAACCATATGAGCCAGCGAATTAC
Ahsnp1086	[T/A]	AGCTCTCCTGGACCGAGGAAGATGATCCCTACTCTTCAGGTTTGTTTGGC[T/A]GATCCTTCATAGGCTTCTGCTGCTACCTCTTCTT
Ahsnp1097	[G/A]	AGCTCTCTCAACAGTA[G/A]GCATATCCCTGGGTGTGCGTGCGCACCAGAATATGCATACGCACATTTTTGAAAATCACAGGGTGTAC
Ahsnp1110	[G/T]	AGCTCTCTGTGTTTCAGGCCTGCATACATTCAAGGTGTACGTTCTCCTCCTGCGTGGCTTCTCCTCAAGAA[G/T]GGTGCAGGGGGTC
Ahsnp1192	[C/A]	AGCTCTTCATTCTCGTCTTCAGGCTGGGCTCCCTCGACACGAATGGTCTCGGAAATGTGAGAGGGGTTGGAATCACTA[C/A]AACAAA
Ahsnp1200	[A/G]	AGCTCTTCGTATGGAGGAGGAAGTTGTCATATGCAAAGACACTCC[A/G]ACGCTCTAGTCAGCAAAGTGTGCAGACGAAAAAAGGGGT
Ahsnp1240	[G/T]	AGCTCTTTAGGAAGAGGTTGGTGATGACAGACTCAGCAAGAAGTCGGTCGCTTTGTCTTC[G/T]TCCACCCCGGACCATATAGCTCGG
Ahsnp1275	[C/T]	AGCTCTTTTT[C/T]ATTCTGTTTTTCATTCTATGTTTGATTTTTAAGTTATTTTTGTGACTTCACATGATCATCAACCTAAAGAAAAC
Ahsnp1286	[T/C]	TAACCGTGAAGTTACATAGTCC[T/C]TGATGGTCATCGCATTTCTACTTTCAATGGAGACGATGGGTATGAGCGGTATTATGCAAACT
Ahsnp1313	[A/G]	TAACAGAGATCACAATTTCGTGCACCAGTTGACCCCCAGCGTTCTTCCAAGACAGTCACAAAAGCTC[A/G]CTCAGCCTCATCCAACA
Ahsnp1317	[C/A]	AGCTCTCAACAT[C/A]CAGGGCTTTCCAGCAATATATAATAGTCCATACTTTGCGCTAAGATAGACGACGTAACTTGGCGTTGAACGC
Ahsnp1335	[G/A]	TAAG[G/A]CCTATCCCCACAGACGGCGCCAATGTTCGTTAGGACGGCTCCTGGACGGATCGGGTGACTCGTTGAAGGAGAAGACGCTT
Ahsnp1338	[G/T]	TAAACGACGGGAATTCTGAAGCTGATTTGCAACGCAGATTTAGGCAATCAAATCTCGGGCAAAGTAT[G/T]GACTATTATACATTGCT
Ahsnp1366	[C/A]	AGCTCGTGCCT[C/A]GAGTAGGTCGGGATAAATCTGTATGCTTGTCTGGGCCCACATGATTCGGATTCTTTTGTTCTAAAGAGATTAG
Ahsnp1407	[A/G]	TAA[A/G]AATGGGCAACTGCTGCCGATCTCCAGCTGCCGTTGCTCGCGAGGACGTGAAATCATCATTCTCCGACCACACCAAAGGA
Ahsnp1409	[T/C]	TAAAACATGTTTGGTTTGTGAGAAAAATGATAATCGAATTTGGTGGGAGATTCTAATTATAGGAGACACCTTGTCGAGTTT[T/C]G
Ahsnp1415	[G/A]	TAAAAGACTGTCTGCCACAAGATATGAGAATGATTGAAAGGTCATGAGAGGGTAGC[G/A]GAAAGTAAATAGTTATGGTACTGCTA
Ahsnp1425	[C/T]	TAAAA[C/T]GGAGATTACAGGATGCAAAGGGAGCCTGGGCAGAGGAGCTTCCCAGGTTCTATGGGCATACCGAACGACGCTACATTCT
Ahsnp1574	[T/C]	TAATGACCAATAGAGGTTCATCCTCCCAGGTCTCATTACCAAATAATTTGGCATTCAG[T/C]TTCATGATTACTTCTAGATATTGA
Ahsnp1749	[G/T]	AGCTCTCATGACGTCAGCAATGTTGATGGTGAGAGTAGTAAGCTCTTCAATTCT[G/T]CCATTGGAGTGAACTATACGTATCACGTCA
Ahsnp1758	[C/T]	AGCTCTCTGCCAAATTTAGCTTCTCCTCAACCCTCTTCTTAG[C/T]AGTAGCAGCCTCACCACGAGAGGTGTTTAGATCCTTCATCAC
Ahsnp1769	[G/A]	AGCTCTTCATAGTGATCGTGTG[G/A]CCGTAAACGGTGCGGCGATCGAAGCTCTATAGCTCAAGTTATGAGCTTGGAAAGTTTGAGGC
Ahsnp1781	[T/C]	AGGTCTCTCTGGATCTGCCGCACGGTGCCTTCTCGC[T/C]GCGCCTCCTCCTCTCGGCGTCCCTGTCGTGCCTCGTCCCTTGTATTCT
Ahsnp1881	[C/T]	TAAATCCGCCTTCGACAAACTCGGCCTAAAGAGCATATCTGAACAGCTTGTTTGGATTAGGAGACACTCCAATCCGA[C/T]CGCTCCG
Ahsnp1882	[C/A]	TAAATGAGCCCAAAATCCCTTCTCTTCCTCATTTCGTTTGAAGGCAGCGTAAAAGCATC[C/A]AGGGAAGAGAAGAAACACTGAAATC
Ahsnp1900	[T/G]	TAACCCACTAATTGCTTCTTCTCCAACCGCTAAGTATACCTTCAATGGTGCACCAGGCT[T/G]AGGGGAAGCCATGGTGTGAGGGG
Ahsnp1982	[G/A]	TAATCACCATGTACCCCGC[G/A]CATGCGGCTCACCTTCCGAATTACGCTCAGTGTTCCACAATTTTCCCAATAAGAAAGACATATAC
Ahsnp1999	[G/A]	TAATGAAGCACGTGGCTCACAATTTTTGGGGCCTCTTTAGCCAATTTTTGGTGTTTCTGAAGATTATTG[G/A]GTGCTATATCAAG
Ahsnp3	[G/A]	AGCTCAATAGA[G/A]AAAAGATTTGTGTGAATTCAAGTTGTGTATAATGATACAATATAGAAGGGTATTTATAAGTGTTATGAGAATC
Ahsnp59	[A/C]	AGCTCTA[A/C]AAGAGCATGAGGAAATCCCTCATCAAGAAATCTCTGAGATGCCTCAAGGGATGCATTTTCCTCCACAAAATTATTGG
Ahsnp125	[T/C]	AGCTCTTTCCACTTGATCAAGTATTGGATACTTGGTGGTACTCCTCATTGTCGCACGACGCGATTAGCTAAGATCTATT[T/C]GATTT
Ahsnp167	[A/G]	AGCTCAAACTCAATTTATTTCACTCACTGGATAGATCATGTTGGACGTGGAAAGTCTCATGTG[A/G]TATGTGACTTTGTTTTTTCCT
Ahsnp180	[A/T]	AGCTCAAATGCTCCATTGGATTCTCCATAGGGAGTAGCAGCCGCCATCACTGAGGTTGTTGAGTCCCATTACATTTTTAT[A/T]TGTT
Ahsnp182	[C/A]	AGCTCAAATTCAATGAAGTCCCAATACACAAACAGTCTCCTCACTAGGATGTTGGATG[C/A]TAGAACTTATCAACAGAATGAAAGTG
Ahsnp191	[G/T]	AGCTCAACACTCAAAGTGGAGCATACATAGAAGAGATAAAAATCA[G/T]CAACTGCCCAGCTCTTATGTCATCTCCGGCATAGCCATC
Ahsnp194	[T/C]	AGCTCAACATGACCCCTCATCCCCGCTATTTTACACATCTCAATGGCATCTCTGTCTCCCTCAAA[T/C]TACTTCAGATCCTTCTCTA
Ahsnp228	[G/A]	AGCTCAAGTAAAAGCCAAATGAGTG[G/A]AAAGAGACTGAGTGATACACTTGAGAGAAAAGCCTAGAGCTATTTTCATATTTCTTTAG
Ahsnp271	[T/C]	AGCTCACATAAATGATATAAACATATGATGGCACAGAAG[T/C]CATGATTCCCATCGACATAAATAAAGAAAAACAAAGGGCAACATT
Ahsnp350	[A/G]	AGCTCAGCCGATCTCCCCAGAGGCCCAAGGAAGCCCAAAGTGAAGAACCACTGCCCACTAGAAAGGC[A/G]GCTGGCCAAGGATATGA
Ahsnp365	[G/A]	AGCTCAGTACCGCGACGGATTAGTCCTTGACCTGTCGGATCGAG[G/A]AATACCGTGGGAAACCAAAAAAAAAAATTACCAATTTATC
Ahsnp424	[C/T]	AGCTCATGCCCTGCTTAGAACAACTATGCATCATATTATTTGCGGCATTTTCTCTGTATTTGTACTTTGTACATGTT[C/T]TCTATGA
Ahsnp464	[G/A]	AGCTCATTCATGAGAAGACAGGAAGAAAGTTCACTCTAAGGGGC[G/A]AAAATCTGAGCCCATACCTCACCTCCGTAAGGATCTAACT
Ahsnp528	[G/T]	AGCTCCACATAGAAAATGGGCATCCACATCCCATTCTTATCACAACAATAACTACTTTATAATATTGCATTTTTTTTT[G/T]ACTTTT
Ahsnp549	[G/A]	AGCTCCAGGTCCCCGACAACGGCACCAATGTTTC[G/A]AGGGTTACTTGAAATTGGGTTGTATTTGGGCCTGAACGTGAGGTCAAGAT
Ahsnp571	[C/T]	AGCTCCATTGTCACCATGTCGTACATTTTTTTCAAATCAATAAACACCGTATGTCTATCCATTTTATTACTA[C/T]GGTACCTCTCTA
Ahsnp586	[C/T]	AGCTCCCAGAATGCCTCA[C/T]CAAGGTGCCGCTTGACCTACATCTGAAAATTACAAAATATGTATGGAGGGAGAACCATAGGTTCTA
Ahsnp626	[G/A]	AGCTCCCTGATGAATGGTCTACAACCTTCTTTGACTCATAAGAAACACCTTCATAGAAAGT[G/A]TGAAGTTGAACCCATTCATTGAA
Ahsnp664	[C/T]	AGCTCCGATTGT[C/T]GCACCGCTTGCGGCTACGCGTTCACTGGGAAGTGCTCTACAAAACCCACTACTTTATTCTTGAGGTAAGCCA
Ahsnp681	[T/C]	AGCTCCGGTTCATTGTAATTCGAATCAACTACATTCGCACTATATATATATATAATTCGAATCAATTGAATT[T/C]GAATTACAATTC
Ahsnp709	[C/T]	AGCTCCTCACCCAACCATGGGGTTTAGAGACTCATGCCAT[C/T]AGAAATACAATGTGAAGTGTAAAAATGTCATCAAATACATAGTA
Ahsnp710	[G/A]	AGCTCCTCACCCCAACCTATGGGGTTTAGAGACTCATGCT[G/A]TAAAAAATACAATATGAGATGTAAAAAATGTAATCCGTTCTGAA
Ahsnp814	[T/C]	AGCTCGACCCCAACATTCTTGAAAGATATTCACGATCAAC[T/C]GTTCCTCCTCATCAAGATCCTCGAAATCGTACCTCATGACCATC
Ahsnp815	[A/G]	AGCTCGACCGTAGCTTCTGGAAAGGTGTG[A/G]ATAGGAGGAACAAAAAGTTTACGACACCTATAGGTAATTGTAGAATATATACCAT
Ahsnp823	[C/G]	AGCTCGACGGCGGCGCACGACAATGGCGCTATGATGACCGC[C/G]GCGAGCTAGATGCGGGTTGGAAGACGACAAGTCTTTGAGATCT
Ahsnp847	[A/T]	AGCTCGA[A/T]GTTGGGACCTCACCAATGCAATAAAGAAGATGCGCTCTCTCCAAGCATTGAGCGCTATCAAGACTTGGCAAGTCCAA
Ahsnp901	[C/T]	AGCTCGGATGAGGGGGACTCAACGCCAAAAGGCCGAAAACCAACACTCGGAGAAAACC[C/T]GGATCGCACATCCGGTCCGAACTCAA
Ahsnp903	[C/A]	AGCTCGGATTAGAGAGGAAGCGCTAAAG[C/A]ATCGAATGGCTTCCAGGTACAATCGGAAGGAAATCCAGTGAAGCTTTACTACCAAT
Ahsnp965	[G/A]	AGCTCGTCATCGGAAAGAGGTAACGATGGTGTGTACTGCCGCTGCTACTATCGTTACTGGGGAAGGTCACCGTTGAGCA[G/A]CGTGC
Ahsnp1029	[C/T]	AGCTCTACAAAGTCCAAGGCATGATTTGGTAAGGAACCTTCATTCTCGTTCTCAGCCTCACTTTTT[C/T]CCAAATTTTCGAAATTAG
Ahsnp1033	[G/A]	AGCTCTACACAAAAAGAGAAGGTTAGAACACTAAGTGTTGC[G/A]TAGTTATCTCTCATTATTTGAGGGAGAATTGGGATGAGGAATC
Ahsnp1072	[G/A]	AGCTCTCATCAAACTATGTAAT[G/A]TGAGTCTTGAGAGAAGCAAAAAGAATGAGAGGAGAAATGGAAATAATGGAAAAAAAATGAGA
Ahsnp1075	[C/A]	AGCTCTCATGGAG[C/A]CTCACAGATGTTTCAGAACATTGTTGGGACCTCCCAACACCAAACTTAGAGTTTGAATGTGGCGGTTCAAC
Ahsnp1089	[A/G]	AGCTCTCGACAATTGGGGAGACTTCGGGGAGAAATCAAGC[A/G]AGAGAATCCATGCTTTCTTTGATGTGGGACTAACTTCAACACTC
Ahsnp1234	[T/A]	AGCTCTTGTGGCTTTATGAATAAGAGGGAGA[T/A]GGTTAGTGGTAGGAGTTGGCATGCCAGGTTCAATATGGTTCCACACGCCAAAT
Ahsnp1265	[A/T]	AGCTCTTTTCCCTTGAAGTCGGACACTTTATAGTAATATTTTCCTAAGACTTTGACGACCTTGTAAGG[A/T]TCTTTCCAGTTTGCAG
Ahsnp1311	[T/C]	TAAAACACAAAACATTCAAATAATCAGTAATCAAATAATCATTGAACAATG[T/C]ATAAAAAACGCAAAAAAAGTGAGCAGTGAACTG
Ahsnp1334	[A/T]	TAACATTCTCCGGTGAAATTCCTACTTCTCTCTAACCACACCTAACTTCACCATCACCTA[A/T]TCGAATGCCAATCAAAAGCAATAC
Ahsnp1431	[T/C]	TAAACATATCAACCTAGCTTAGATCTCACAAATCCAGCAACTCTTCTATCCGCCTAACTAAGATCTGCAAGATAACCA[T/C]AGCT
Ahsnp1487	[C/T]	TAACGTCATTAGCTTGACAGTTAGATCCTTACGGAGGTGAGGTATGGGCTCAGATTTT[C/T]GCCCCTTAGAGTGAACTTTCTTCCTG
Ahsnp1492	[G/A]	TAACTCCTTAGGAGGTGCAGTCCTAAACTATC[G/A]ATTGACAAAATAGTTGCATTGGCTGTAACATTTTTACAAAAAATAAAGAAAA
Ahsnp1591	[G/T]	TAATGTTTTCTTCT[G/T]CTATTTCTCCTTCCTTTCTTCTTGTTCTACAAAGTCTTTTTGGACCTCATCATATCTAGGGATGGCATAG
Ahsnp1613	[C/A]	AGCTCAGAACCTAG[C/A]TCTATTGGCAAAACAATGTTGGAGAATAGTCAAACAACCTCAATCTTTACTATCCAGAAGCTCAGAGGAA
Ahsnp1614	[C/G]	AGCTCACTCATT[C/G]TCTCTCCCTTCATAACTTCTCTCTCTATCTCTCCCCCTTTCTATGCTGATGGCAATGACAACACTCAACTCG
Ahsnp1651	[C/T]	AGCTCAACCTTCT[C/T]AGTCTTACAGAGCCAACGTCATCGACACTGCACTGTCGCCGTCTCGTCATCGGGTCTTGTACGTCCGCCAC
Ahsnp1664	[C/T]	AGCTCACTGTCGTCGAGAAGGGAGTGAAGCCATCGCCACCATTGT[C/T]GTACTCTACTACTGCCGCGTCTCACCAAGCCACGGCTAA
Ahsnp1696	[T/C]	AGCTCCCTT[T/C]GCAAGATCTTTGTTCCTTTTCTTCAAGGCAGCCATCTCCCGAGAGACCGCCTCCGCCGAAGTCTCAGACCACTTG
Ahsnp1878	[C/T]	TAAATATTAGCACCAAGTGGACAATTGAATTGGTTGGTGACAATGAA[C/T]GGAAGAGGTTTGAGATGAGCCGCAAAGCAATTGAATT
Ahsnp1884	[G/A]	TAAATGCCCAAATTGGCACCAAAACTGGCGTCTAGACTCCAAGAACATCCT[G/A]TGCACGTGAAGCTCAGCCCAAACACACACCAAG
Ahsnp1916	[C/T]	TAACTCCACTTTGAGGCACATGTACG[C/T]GAAAGCTTGGAAGCTCAGCCCAAACACTCACCAAGTGGGCCCCAGAAGTGGATTTCTG
Ahsnp1939	[G/C]	TAAGGAAATAAAGAAA[G/C]CATGCTCAAGGGAAGAGAAGCGTGACCCAAGGGAAGAAAAGCGTGGCTGAATTCAAGGAACAAGAGCC
Ahsnp1943	[C/T]	TAAGGATGGTACGGGGGTAGCAAAGTCAAGCACTCGGATCATTCTTCT[C/T]AGCTGCATCTTGGATTCCCTCAGCTATAATTTCA
Ahsnp1957	[G/A]	TAAGTGGGTCATGTGCGAGCACCGACGCGTACGCATGGGTCACACGTACGCGTC[G/A]CTTTACATTTTTCCATCCACGCGTACGCAA
Ahsnp140	[A/G]	AGCTCCTTCAC[A/G]AGATATGGCTCCAACAATATGTCCATGAAGGAGATATCAATAGACTGAATAACACTTGGCACGTAGCTGGAGC
Ahsnp223	[C/T]	AGCTCAAGCTTGGGGATTTCTCCCTCCTTCTTAGG[C/T]GTGCTCACCATGTCTTTCTAGGGTGGTGAATCATCAATCTCAAGTAATT
Ahsnp247	[T/A]	AGCTCAATGCTTTGGTTTAGTTGAAGCTACCTCAGAAGCTTCGAGATCCTGGACGCTTCCTAATTCC[T/A]TGTACCATAGGAACCAT
Ahsnp258	[C/T]	AGCTCAATTCGAATTCTATTTATAGAAAAATTGTTAGCAAATCAAATGAGTCTCGTT[C/T]GAATTAACATGGGCGCACATTGGATGT
Ahsnp264	[C/T]	AGCTCACAATTATGCGTACACATGCATCACTATGTGTTTGCACGGATGCTAAAACTTCCAAACTCCATTTCTT[C/T]ATGGCTTATTC
Ahsnp275	[C/A]	AGCTCACATATAAGCCTATACTAAATAGGAGACCCCCTTCT[C/A]AACTTCAACAAAGAGGAACATCTACAACATTATGTACATCACA
Ahsnp304	[T/C]	AGCTCACGTGTCAGTTACTTTACCAGAATC[T/C]GACACATCCGGTAGCTAACTTGAACATTGTCCTCTCTGCTATTTACTCACTATA
Ahsnp305	[C/T]	AGCTCACGTGTCAGTTACTTTACCAGAATCTGACACATC[C/T]GGTAGCTAACTTGAACATTGTCCTCTCTGCTATTTACTCACTATA
Ahsnp315	[G/A]	AGCTCACTCCAAAACAAAGGGATGTTGCGTTCCTTTACTTCACTGAGCGCTATACTT[G/A]CAAAGAAATAGCGGTGTGCAAAAAAAC
Ahsnp322	[G/A]	AGCTCACTTCCCTTCCTCTCTCGCCGCCGGTAAGCACTGTTGCTTCAATTTACGTTGTTGATTTTTGAAATAATG[G/A]TTGATGGTT
Ahsnp390	[G/A]	AGCTCATCAGAAAGGCACGCTTCTATCTATTGAAACAGCTCAAAGTAG[G/A]AAAAACTTACATTGGAGCCCGCCCAAAAAGGGTGGG
Ahsnp400	[C/A]	AGCTCATCCTCTGCGCGCTACGCCGGTGACCCGATCTG[C/A]AGCCCAGCCTCGCCCTCTTCCGTTGCACATCTTGGAGCGCGGAATC
Ahsnp411	[G/T]	AGCTCATCTATGAGAAGATAGGAAGAAAGTTCACTATAAGA[G/T]ACGAAATTCTGAGCCTATATCACTCTCTATAAGGAGATAACCG
Ahsnp428	[C/G]	AGCTCATGCTCATATGCCACAACAACAAGAAGAGGCAGAGGAGCAACCATAGTTCCTAGCACTTCAACCGCCACAATATCA[C/G]CAA
Ahsnp461	[A/G]	AGCTCATTATGAGGGTATAGGGCCTGAGATTTGGGAACAAACCAATGGAAATTTGGAT[A/G]CATTTGTTGTAGCAGCAGGCATTATT
Ahsnp506	[A/G]	AGCTCCAAGAAATTTCAACTGGAAATAAAAGAGAAAGAAGCAAAGAATTACGGAGGCTACTGACAATCCATCAGGACA[A/G]CAACAA
Ahsnp536	[C/T]	AGCTCCACGAAAAATAGAAGAATCACAC[C/T]GGTGAAAGAGAAGGAACGAGAAGAAGAAGAAGAAGAAGAAAAAGAAGAAGAAGAAG
Ahsnp546	[A/G]	AGCTCCA[A/G]CACCTACTCCCTCAAATTGACGCCATCTACGGGATCGAAGGGCTGATTAGTAGTAGAGGCAAATGAATGTCTCAATA
Ahsnp592	[T/A]	AGCTCCCATAGTTGGTCTTCATGCTTCGAACCGGGATCTATATCTTATTT[T/A]CACACCCGGCTTCAAATTGAGCATCATGCTTCTT
Ahsnp604	[G/A]	AGCTCCCGACGA[G/A]CTACAGACGGTGGCGACGGTCACAGTTCGACAGCGTGAGAGAGAGAGAGAGAGAGAGAGAGAGAGAGAGAGA
Ahsnp605	[C/T]	AGCTCCCGAGGTCATGGCAAGCCTGTAACCTAAGAAGGTACTACAGCTAGAAAAACGTCTTGGCCAAAGCGTGCTCTTT[C/T]TCCCC
Ahsnp611	[C/T]	AGCTCCCGGGCATCCCTATAGATAGTAGGCCAGTAGAATCCGCATTGGAGGACCTTAGTGG[C/T]TGTTCGCTCACCTCCGAAATGTC
Ahsnp633	[T/G]	AGCTCCCTTTCTCCTTGGCAAGAAAATAAATTGTAAGAAAATAAAGGAAACTCAAATGGTAAAAAGGTCTTGGCAAGGG[T/G]TGATG
Ahsnp752	[G/A]	AGCTCCTGAAAGGGTGAAATAGGATCTACA[G/A]CCAAAGATGAAAACTAATCAAGTGCAGGACTGTCAAAAAAGGTAAGAAATCTGC
Ahsnp831	[C/T]	AGCTCGAGCAGGGGCACTATTCATACCCGGGGTCGAGCTGGGTGACCCGGACAGAGTAAAGACACAAGTGACCGACCT[C/T]TTCAGG
Ahsnp892	[G/A]	AGCTCGGACGGAAAAGTTACGGG[G/A]GATTGAAGTTCACTGTATGGGTTCGGTGTTTTCTCTTTTCCCTGGATGCATTTCACGTTGC
Ahsnp979	[G/T]	AGCTCGTGCTTCCTGGGATGGATGATAATGTCTGCTATATAAACCTTGACTCCTCCCGA[G/T]TTGCTGATTGGATGTGGGTCTACGA
Ahsnp992	[C/T]	AGCTCGTTGGTGCTTGTTTGAGCTAAATTAGTGATTGGATTGTGGTTGAAAGCTCACTTGATTTATATTGGGAATCGGC[C/T]AAGGT
Ahsnp1000	[G/T]	AGCTCTAAATGGTGCGCTCTCAATTGCGTTGGAAAGTAGACATCCAGGGCTTTCCA[G/T]CAATATATAATATTTTATACTTTATTCG
Ahsnp1027	[C/G]	AGCTCTACAAAGCCCATAGAACAATTTGGTAAGTACCTTAGTGTTTTCTTCTAAGCCACTCTCTCCTAATTT[C/G]GAAAATTTGAGG
Ahsnp1030	[C/T]	AGCTCTACAAAGTCCAAGGCATGATTTGGTAAGGAACCTTCATTCTCGTTCTCAGCCTCACTTTTT[C/T]CCAAATTTTCGAAATTAT
Ahsnp1054	[G/A]	AGCTCTATCCTTCACAATTCTCTTGACCAATACTATTCGGGAGGAATTGAGGTCTTGAGCAGGGAC[G/A]GATTTATTCATTGGGGAG
Ahsnp1084	[C/A]	AGCTCTCCTAGGCCGAGGAGGATGATCCCGACTCCCCGGGTTTGTTTGGTTGATCCGCCT[C/A]AACTTTAGTTGGTACCTCTGCTCC
Ahsnp1091	[C/A]	AGCTCTCGCGAGGTGCGTGCC[C/A]TTTCCTCCCAGTCGTTTGCGTCGCCATTGCAGATGAAGCTGCGCTACTAAACACTCAGCTTGG
Ahsnp1115	[A/T]	AGCTCTCTTTCTTGAAAGTTCGACCCCAGGAAATGGTGGAAAGTGAGGATCCCCTTCTCTGTTCCTCC[A/T]GGTATTGTAAAATCGC
Ahsnp1194	[C/T]	AGCTCTTCCACTTAGGCTCCCTTTGCGTCCTATAATCTC[C/T]GTTTAGCCCAGCCAATATGACTTTGTTGGCAGCTTCGGCTTGTCC
Ahsnp1222	[C/T]	AGCTCTTGGCATGTAAAAGAAA[C/T]AGAATTCAAATATCCATCAGAAACATAAACCAAGAAGTCATGCAATACTAGCAAATGCTTGT
Ahsnp1223	[G/A]	AGCTCTTGGCCCAGATGACCGAACTAA[G/A]CAGAAGTCAAACGGCTTGCTGAGTTGACCGCCTAGAACAACGCCAGCAAGAATGATG
Ahsnp1238	[C/A]	AGCTCTTTAGCAATATATAATAGTTTATACTTTTCTTTGGAAATGACTACCCAAAATGGGTGTTGAACGC[C/A]CAACTTACACACTT
Ahsnp1250	[C/T]	AGCTCTTTGAGAGAAGGTCGGGTAGTCTGACC[C/T]GAAGAGGTCGGTCGCTTTATCGCCAAACATCCTGGGTTAGACAGGTTGATCC
Ahsnp1277	[G/A]	AGCTCTTTTTTTGGGCTCATTCATGCTTCCTTGAGTTTCAATTTTCTTGTTCTTATTTTTTT[G/A]GGTCCTAAAGATGACTCTAATT
Ahsnp1288	[T/C]	TAATAATAGAGCTTTATGGCAAGACAAGGCAGAACAAGATTAGTCTTACCAAACGAAATAAGGGGATGGAGCAT[T/C]AGCAGCTCCA
Ahsnp1326	[T/C]	TAAATGCCATTGTTGCTGCAGCAGCAAATTGATTATGTAGAGGCCGAAATTGTTGTTGAACTGCAT[T/C]ATGAGTAGCGTAAGTGGG
Ahsnp1360	[G/A]	TAACTTTTCGAGAAGCAATATACTGTTACCGTGACATAATAAAG[G/A]AAAAAACAATAAATAAAAGGATTGAATATAAGGAGGAATG
Ahsnp1462	[G/C]	TAACAAAATAAGCAACAAGAA[G/C]AAGAGTGCTATCACTAATGGATTCACTTTACCTGATAATAATAATGGCAGAGCAATAATCC
Ahsnp1493	[G/A]	TAACTCTCACTCTCTCAACGCAGCTCTCTTCCCCTAAATTGATACCCTAGCTTATAGTAGCCTCCACCGCCACCGCAAG[G/A]AGGGA
Ahsnp1512	[G/T]	TAAGAAGAGTCCATCCTCTTCCGCCATTCA[G/T]CAAAAGGAACGCTGAAGCATACAAGGGGGAAAGAAGATAGATTTCCAAACCCTT
Ahsnp1517	[C/T]	TAAGACCAATGGGGTTGATCT[C/T]GAGGTCTACAGACTTATGCTTTTCCCCTTTGCTGTAAAAGACAGAGCTAGAACATGGTTGGAC
Ahsnp1559	[T/C]	TAATC[T/C]AAGTATGCTTGAAATCTTTATTGTGCTCATTCCTAAGATTGAAACCTCTAGCCAAATGAAAAAATTTAGATCAATTAGT
Ahsnp1589	[T/C]	TAATGTAATTGTTTATG[T/C]TTTGCTCCCTGCTGAAGCATCTCCCAAATTGGAGTAACCCTGTAGTGGTACTCTCCTGTAGAGAGGA
Ahsnp1616	[G/A]	TAATAC[G/A]TCTTGATGAAGAGAATCTGTAGAAAATCTTGAAAAAACTTTATAGAAAATATGCAAATATATACATGTGGGAGCTATG
Ahsnp1683	[C/T]	AGCTCCAGTCGCCATATCTTTTGCAGCCACGCGAC[C/T]GCAGCGTCGAGCTTTACAAAGCCCAATGGTCAATTAGGTAAGAAGTTTC
Ahsnp1761	[A/G]	AGCTCTGCAGCATTCATGAATTCGCAATTTCATGGGCTTACTCATCTTTCCATTCATGGTGAATACGGC[A/G]AGAGTGTGAAGTCTC
Ahsnp1851	[C/A]	TAAACTTTGAGTGCCTCTGCCCCTTCCAGGGCGTTCAACGC[C/A]AAGTATGGGCATTGAACGCCAGGTAGGGACACTTTTTTTTG
Ahsnp1907	[C/T]	TAACGTCCTAACTACTGAGATTGGATGGGCTAGAACTTTCCAATTACTTCTCCTGATTTCTTGTAGGATCTC[C/T]AGATACTCATCA
Ahsnp1913	[G/A]	TAACTATTGCCGGCAGTGACATGGTGCTGAGATGCCACGATGGGTGCCATGCTGGAGTGTCACTTTT[G/A]GTGCTAAAAATATGGAT
Ahsnp1932	[C/T]	TAAGATCACTTATGGACCACCCAAGAGCTGTCTTGTGTGTACTTAGCACCTGAATTAGTGCTTTCTTCTGTGGCTCTAAAG[C/T]A
Ahsnp2033	[T/A]	TAATTGTTGGTCTAGACTATACTTTCAATGATAGAA[T/A]TATATTTTGTGAAAATCTAGATCGACGATAAATTCTTCATCGTCAGAA
Ahsnp28	[A/G]	AGCTCATGGCAACAAAATATACTAAGAAAAATAAATAATAAATACTACAGATAAACAAAAGAAACAC[A/G]CAAATAAAAGATGCAAT
Ahsnp31	[C/T]	TAATATAATCAATATGGTCAAATCCTTGGAGGAGGATGAGGATGTGAATCCCAA[C/T]GAGGAAGACCTCAGGGGACGTCCAATGGTC
Ahsnp46	[T/C]	AGCTCCGAGGTATAGACCGGATGCAG[T/C]TGGAAGAGTGCTGGCAACGTCCTACTCCTGTGTACTGCACCACAGGTTTTTTCCTTGC
Ahsnp108	[C/A]	AGCTCTAGGGATACCTCCCCTAAGCAAGTGAGTAAGCCTTCTTTAGG[C/A]ACTATGGACACTCACTATACACCACCCAAAACTCATG
Ahsnp109	[C/T]	AGCTCTATTCAGAGTAAACGAGCTA[C/T]ACCTCGGAGTCCAGTTCTAGGACGGAATATTTGATGCCTATCATGGGCCCAAGACTTTT
Ahsnp116	[A/G]	TAAA[A/G]AAAACGTACCTCATAGTAGACACAGTCCCAAAATCGCTGTCCAAAGTTGTTCTTCTCGAAATTTGTAGCACGGGTCTC
Ahsnp118	[G/A]	AGCTCAAGACTAGGCAAGACCCCCACTTTATCAACCAGGATACCAATCC[G/A]AACCGTCCGGTACCTGACCTACCGAACGACATAGA
Ahsnp126	[A/C]	TAACAATCCACTTGCCATACGAAGTAAGAGTGTGTGGATCAGTATA[A/C]TTTAGGTGGACGTACCCTTTTGAAAGGTTGATGGCTCA
Ahsnp147	[C/G]	TAAAAAGCACCCATCCAAATGCAACAGGAAACGACATCCATCTTTGAAACCTTGTTTGCAGGCATCTAGGCAAAT[C/G]TATAATTTA
Ahsnp153	[A/C]	AGCTCAAAAACACATAAACTAGTGAGATTTTGAATCGATTTGATTGGTTGCAT[A/C]TTATCAACCAATGCTTTATTTTGGTGTGTGT
Ahsnp154	[G/A]	AGCTCAAAAACTTATCATCTTCA[G/A]CGACTCACAAGTAGTCATGGTGCACGAAATTATAATCATCAATGACGCCATCAACATAGTA
Ahsnp188	[G/A]	AGCTCAACAAGAGTCAAATGATCGTTTCAAGGAGACAATGGATCGACTCAAT[G/A]CAACCATTCAACAACTGGGACAAGCGATAAGC
Ahsnp220	[G/A]	AGCTCA[G/A]GCTGAAACCATAGACACATCGAACAACTTCACAAATAGGGAATCAACTTATCTACCCTCCTACAACATTGAATCAATA
Ahsnp221	[G/A]	AGCTCAAGCTGAAACCATAGACACATCGAACAACTTCACAAATAGGGAATCAACTTATCTACCCTCCTAC[G/A]ACATTGAATCAATA
Ahsnp262	[T/C]	AGCTCACAAAACATGTGATTCTTACCTTTTTCTTTGTATCTCTATAATCTTTCACTCTAAA[T/C]GAGAGTATCTCTCTAAACAACTA
Ahsnp269	[G/A]	AGCTCACAGAATTCCTATTTCTTTATCGCC[G/A]GTCTCAACTAATGTTCTTCCTCTTCTCTTCTCTTCTCTGATTCTTCTCCTTCAT
Ahsnp320	[A/G]	AGCTCACTGTTCAACAGAGAAGACGGAAGCTCGGTCCTAAATGGGCTCAAGT[A/G]GTCGAAGAACAAATACAAGCCCTTTTAGAGGC
Ahsnp341	[G/A]	AGCTCAGATTGATGAGCTGTCT[G/A]TGGTCACGCGTTTGTCTCGGAGTTCTCTTCAATTCTATCTAAACAAAGACGTATGTCTTTCT
Ahsnp413	[G/A]	AGCTCATCTGTCGGTTACTAACCCGCTCCCGACGATCCAGCAACCTCTGTCT[G/A]GATAAGGCTTTCCTATTGGCTATACCCCTGTG
Ahsnp415	[C/T]	AGCTCATCTGTCGGTTATACAG[C/T]CAATCCCGACACCTTCGGTAGCTAACTCAGATATAGAACACCACAACACGGAATATGTATTA
Ahsnp435	[T/C]	AGCTCATGGCCAGTAGGATAGGCATGCATCATTTTCATTTGTGTATATTGATTGGATGTGCTT[T/C]GATAAACCCCAATTTTAGCGT
Ahsnp439	[C/T]	AGCTCATGGTCCACCATTTGTCAGAGGGTGAATCCCAGGTCCCCAGCAACGACGTCAATGTCCCGAGGGTTACATGAAA[C/T]GTTTG
Ahsnp449	[T/C]	AGCTCATTACCTGCACTAGGGATAAACATACATCATAC[T/C]TATTTGAACATACGTGTTTGTAATTGTGTTTTCTATGATTGTGTGT
Ahsnp452	[G/A]	AGCTCATTACCTGCGATAGGAATAGGCATGTATCATCCTTGTTTGCATATTTTATATTTG[G/A]TTCGGTGTGTAAATTGCTTGTGAT
Ahsnp459	[G/A]	AGCTCATTAGCTTCTTCATGTGTAT[G/A]GAACCACTTGCAGAATTATCCAGAGACATCTTGGCTATGTCGGAGAGTCCATCATAGAA
Ahsnp525	[G/A]	AGCTCCACACCTTACTCTATGGTGTGTAGAAACTCTACCATTGAAAATACATAAGTGATAAAGGTATTCATT[G/A]GTTCCAGCCATA
Ahsnp552	[T/C]	AGCTCCAGTACTTTACCTAAAAAACGCCGAGGTATAATCTCAGCAAAAAAGCTCAA[T/C]TTGCCATAACAACATCAAGTCAAGCTTG
Ahsnp589	[T/C]	AGCTCCCAGCTGCGTTG[T/C]TCGCGCTAGCTATTGTCGTCTGGTTTTGAAGATGCTGAATCCAACACAAGAGAATCCAAGGGAAGAA
Ahsnp637	[T/G]	AGCTCCGAGAAGAACTTAGGGCTA[T/G]GGTTATCTGACTTTAGGACAAAATGTCAAGGATTGTTTTGGTATTTTGAAAATATGGAAG
Ahsnp640	[C/A]	AGCTCCGATCCATGACGGATTAGT[C/A]CTTCACCTGTCGGGTTGGGGATACCGTGGGCAACCAAAAAAATAGACTATAAAAGTATTA
Ahsnp661	[T/C]	AGCTCCGATTGCCGCATCGTTTGCGGCCACACGTCCACCACGTCAAGCTCTACATTTCTACTAGAACAATTTTG[T/C]TGGTAACTTG
Ahsnp696	[G/T]	AGCTCCTAGGTACCGAGCAATTTACTCTTCCCTA[G/T]TTTCTTCATCCTAACTTGAGGATGAGTAGTCATTAGAACTCATACACTAT
Ahsnp703	[T/A]	AGCTCCTCAAACTTGTTGGTGTAATCTGCCACAGATAGGGAACCTTACTTCAGCTGCATTAGTTCTATCTCCTTTGCT[T/A]ACCTTG
Ahsnp704	[C/A]	AGCTCCTCAAACTTGTTGGTGTAATCTGCCACAGATAGGGAACCTTACTTCAGCTGCATTAGTTCTATCTCCTTTGCTA[C/A]CCTTG
Ahsnp736	[C/A]	AGCTCCTCGCCGGTAATAACATCCTCGGGCCAAG[C/A]AGAAGAGGACGGGAACAAATCAAAGGGAGGAGGTTGTTCTTTAGGCAGAG
Ahsnp759	[C/T]	AGCTC[C/T]TGCACCTGCATCCTCAAATCAATGTCTTCCTCAGAATCGACGACTCAACTGGTGGCAGAGGTGGACATGGAGGGGTGGA
Ahsnp769	[C/A]	AGCTCCTTACCCCCAACCATGGGGTTTAGAGACTCATTACGT[C/A]AAAGGTACAATTTCAGATGTAAAATGACATGAGGTCTGATGA
Ahsnp852	[C/T]	AGCTCGATTTGGGTCCCCTGATCACCCTCTATAATTATGCCTGCACCA[C/T]TTCCCATTTTGTTCGAGGAGCCATCTACGTAGAAAT
Ahsnp860	[A/G]	AGCTCGCAGAGTAGCAGACAAAGGAACTCACTACTTCAAGCTCTGGGAGAGGAAGGAGACGCACCCTC[A/G]GAGAAGGCAAAAATGG
Ahsnp894	[G/A]	AGCTCGGACGGAGGAGTTAC[G/A]GCGTGTTGAAGGTTTCCATTAGGTTTGTTGTTATCTTCCTCCCTGAGAGCGTTGCTGCTTCTGT
Ahsnp920	[T/A]	AGCTCGGCCTAACTACC[T/A]GGAAAGCCCATTATAGGGCCCAAACCGAGGAACACGACCCGAATCAAAGGGCAGCCCAAGCCTATGG
Ahsnp943	[A/C]	AGCTCGGTCCTGCTGACTTCTACTGGGATAAGTGCTTCTGCGCCATATACCAGCTTGAAAGGAGTCT[A/C]TCCTGTGGCAGATTGAA
Ahsnp956	[A/G]	AGCTCGTAATTTTGTATCTTTGGCACTCTATTCCTACTTTTATAATCTTATGTTTGATGGTTATAGCTTTCTTAGCACGCA[A/G]GGT
Ahsnp978	[C/T]	AGCTCGTGCTCCGAGTGATTGCAA[C/T]AAATGCCGCCGTGTATTTCTTCTAGCACTTCCCTTGTGTTGGAGATCGGCACGCATTTTA
Ahsnp980	[A/G]	AGCTCGTGGATAG[A/G]TCAAGCTCAACCCAAGCATACACCAAGTGGGCCCCGAAAGGGGATTTATGCATCAATTACTTACTCATGAA
Ahsnp1017	[C/T]	AGCTCTACAAAACGGATCGACAGAACAAAGGCAAAATGCTCGAGCA[C/T]GACTTCCTCAAAGGTCGAAGTCTAAAAACATGACCTCA
Ahsnp1028	[G/A]	AGCTCTACAAAGGCCA[G/A]TTCTTGATTAGGTATAAACTCACTTCTCAGTTTCAGGTTTCTTCTCTCCACTTTTGAAATTCAATGCG
Ahsnp1037	[G/A]	AGCTCTACGCTTTCAAAG[G/A]GAGCGCTGCAAAGGACGCGTACACGTCGATGTGCCGAAATGCTAAACGACACGCACGCGTGGGCGA
Ahsnp1150	[G/A]	AGCTCTGGTAAATCAACATCAATGATTCAAACTCAACATATAATTCGATAATTGAGACTTGTTGTAATACCCG[G/A]TCTAACCGAAA
Ahsnp1155	[C/T]	AGCTCTGTAGCTCAAGTTATGACCAATTTAGTACTGAGAGGTCAGGG[C/T]TGGCAGCTTTCCAAATCCTTCATTTCTTGAATTCTTC
Ahsnp1162	[T/G]	AGCTCTGTTCTTTATAGTACGCTTGAATGAGCCATCAACCTTTCAAAAGGGTACGTCCACCTAAA[T/G]TATACTGATCCACACACTC
Ahsnp1185	[G/A]	AGCTCTTCACAAAGAATGCGTAGCCACTGACGACACGCAAATCAGAGAACCGTAGCTCAAGATATCGCGGATTG[G/A]ATGGAGAAGT
Ahsnp1187	[C/G]	AGCTCTTCACTTCATC[C/G]CTAATTGTTTCCATTGACTCAAATTACAATCAATGCATATATATAAATCACACTCTATTGAACCCTCA
Ahsnp1226	[C/T]	AGCTCTTGGTTGATAGTATTTTCCACGCCCATGG[C/T]TGTTGTTTCCCACACGAGCATTTCTTGCTGATGCCAATTTCTTCACACAC
Ahsnp1259	[C/T]	AGCTCTTTTAGTTGCACTATCA[C/T]AAGATGACAATGGGAATATTGTGCCTCTTGTATTTTCCATAGTTGAGGGTAAGAATGTCGAT
Ahsnp1282	[C/T]	TAACAAGTAAAGAAAATCACAAACACACTCAAACAATCACAAGCAATTTACACACCGAA[C/T]CAAATATAAAATATGCAAACAAGGA
Ahsnp1306	[T/C]	TAAACAAGAAATATACAAATAGGAGCAAATAAGGCATTTAGACAATTAGCAAGTAAAATGCAGA[T/C]AAATAGGCAATCTCAAACAA
Ahsnp1339	[G/A]	TAACACGTCCATCACTCGATCAAAATTATCATGCATCATTCAGAAGGACTCAAATATACA[G/A]GGCGTGTTCACCAAATCCCTCATG
Ahsnp1341	[G/A]	TAAGACGAGGGCGTTCTCCGCGAAATCTCT[C/T]GGCACTACCTTTTGATTATATCTGGAAGCCATTCGCCGCTTTAGTGCTTCTT
Ahsnp1396	[G/A]	TAAATAGAAAGTGTCCCTTCGACATGCTTTCTGAATGGAGCATCATAGGTATTTTCTATGATGGTCTCTCT[G/A]AACTATCCAAGAT
Ahsnp1405	[C/T]	TAAAATAAAAAACAAAATCCAACAAGCAGAACACTTCCTC[C/T]TGGTTCTCTCTCTCACAAACGCAACTCCCTGAACCCTAGCAGAG
Ahsnp1449	[G/A]	TAAAGTTCAAGTTCCCT[G/A]CCTCAAATAACCAAGCTGAATACGAGGCCCTGCTGGCTAGATTGAAGCTGGCTAGGGAGATAGGAGC
Ahsnp1469	[C/A]	TAACCATCAGTTTCGATACCACTTTGTTGAGTCATCGTGGAAGTTTTCGGCCACCAAATCGA[C/A]TCTGATACCACTTATTGAGCCA
Ahsnp1474	[T/C]	TAACCTATTGCCAATCTCCCCTTTCTTCCCTAACCCTAGTCAGCCACCAATCAGCCGATCTCCCCTTTCTTCTCCCCTAAC[T/C]C
Ahsnp1502	[C/T]	TAACTTCTATGTGCTTGGTTCGTTCATGATACACTGCATTGGCTGCTATG[C/T]GTAATGCAGATTGACTATCACAATAAATGATTAT
Ahsnp1503	[C/T]	TAACTTCTCTGATAAAG[C/T]CGGCTTCCAGGAGCGCCTGTACTTGCTCTTCCACTATGGAGGCCCTCTCTGGGAGGTCGAGACCC
Ahsnp1511	[G/A]	TAAGAAGAGGTCGGTCGACTTGTTGTCAATCAGCCCAGGTCGTACAGCTC[G/A]ACCCAGGGCATGAACAATGCCCCTGCTCGAGCGT
Ahsnp1632	[G/A]	AAAATAGGTATTGAGTAGACTCCGAGTATGAGTTATACCTGGGTGCTCCA[G/A]TGTATTTATAATGGTGAGGAGGGACCTTCTGTGG
Ahsnp1659	[C/T]	AGCTCACATTTCAAATGATCTTGTAG[C/T]CCAACGATGAAGAAAAGATATCACCTTTTTTTTACTCGACACCGTGACTTGGTTGTTA
Ahsnp1660	[A/G]	AGCTCACCCCT[A/G]TGAATATACACCAGTGAGGGTATTGGATATAGATTATGATTATGTTCACGATGATGATCGAGAATAACTTGAG
Ahsnp1662	[T/C]	AGCTCACCT[T/C]TTCTGCCAGTGCCTTGTGAAAGTTCGCGTTGTCTTTGTACTTGGTACATTTTTCCACATACTCGCTAGCATCCGT
Ahsnp1671	[G/A]	AGCTCAT[G/A]AATGGTAATAGTAGGTTCAATAGAATCTCTATGGTCTCTAGATGAGCCTCAGATTCCTGTGGTTCCTCACTAGGTGA
Ahsnp1676	[A/G]	AGCTCATGGCCA[A/G]TAGGACAGGTATGCATCATTTTCCTCTATGTGACATTGTTTGGGGGTGTTTATTGTATATGTGGTTTGCCTT
Ahsnp1692	[G/T]	AGCTCCCCACAGTGGCTCAATAAGTGGTATCAGA[G/T]TCGATTTGGTGGCCGAAAACTTCCACGATGACTCAACAAAGTGGTATCGG
Ahsnp1834	[C/G]	TAAAAGACTGTCTGCCACAAGAGAGCAAATGTGGTATTGTTGAGCCTTA[C/G]GGCCAAATGTAAAGTGGGGACGCCCACAGCCCCAA
Ahsnp1938	[T/A]	TAAGCTTAGCCCAAACACTCACCAAGTGGACCCTGGAAATGGA[T/A]TTTTGCACTAAAAGACTATTTTATCCTTTTTATGTAATCCT
Ahsnp1952	[C/T]	TAAGTCAGCAAGAGTCTATCCAATGGCATTCTTGTGCTTCCTCAATACTTGGAGTAGTTCATCCTCTTGATT[C/T]TGGCTGAGGGGG
Ahsnp1966	[A/G]	TAATACACAAATAATGAGAAATTTCATAAGGTATATCAAAGTTCTTTGAATTGTAGTTGTTTAGAGAGATACTCTC[A/G]TTTAGAGT
Ahsnp2003	[G/A]	TAATGCATCATTTACTTACTTCCGTAAACCCTAGTAACTAGTTTAGTATAAATAGGAC[G/A]TTTTACTATTGTATTAGACATCTT
Ahsnp15	[C/T]	AGCTCAACAAAAATTGCTGGGAAAGCCCAGTAAAGGGCCTAAATAGAGGAACA[C/T]GACCCAAATCCGAAGGCAGCCCAAGCCTATA
Ahsnp19	[A/G]	AGCTCGTGCCGTCACAAAGCACCTCTTCGTTGCCAAGAAGCCCTCGCTATCACTATGTAGACCTCTCCGTC[A/G]TTGAGAACCCTGT
Ahsnp64	[G/A]	TAATAGCAAACAAGCAACACAAGAACTAAAGAT[G/A]AAAAATGGAGGTGAAGAACAAGTGTAGAGACCTTCACTAATGTCATGAGAT
Ahsnp134	[C/T]	AGCTCCAGACGCCTACCGAAGTG[C/T]CTCTTGACCTGCATCTGAAAAACAACAATATTGTATGGAGTGAGAACCGGGGGTTCTCAGC
Ahsnp143	[C/T]	AGCTCGAAC[C/T]ATAACTACGCCTTTCCATTTATGGATAAGATTAGGGTTTGTGTACTTGGAACTAATTTCATATAGTTCCATAAAC
Ahsnp144	[A/C]	AGCTCGAACCATAACTACGCCTTTCCATTTATGGAT[A/C]AGATTAGGGTTTGTGTACTTGGAACTAATTTCATATAGTTCCATAAAC
Ahsnp173	[C/A]	AGCTCAAAGGGGGCAAGGGTTGCAGCTTCAGTAGTCTCTGGGACAGTGAAGGTGATTTGG[C/A]CAAAGCTAGGAAGAACAAGAGGAA
Ahsnp187	[C/T]	AGCTCAACAACATGGGCGAGTTCTCACTATGACGGCGAACGGTGTGGCTAGGT[C/T]AGACACTTTGATAAGAGGGAACTATGAAATT
Ahsnp208	[G/A]	AGCTCAACGTAGTCATTGGGCGACAGCTTGAGTGC[G/A]TATATCTTTGGCCCCTGGTCCACGAGTTTGACTACTTCCACTGATCCGA
Ahsnp260	[T/C]	AGCTCAATTGAGCGGGTCTATGAAGTTGTTCGGA[T/C]GCTTCCGTGAGAATTCAGATTGCTTGCCACCCGGTTTGAACAATGATGAT
Ahsnp263	[C/A]	AGCTCACAAAT[C/A]TCAACACTTTTTACCCAAATACTCAAAATCAATGCTGGGATTTCAAAGGGGAAAAAGTGGCTTACTGATGAGC
Ahsnp282	[C/T]	AGCTCACCA[C/T]CGCCGTTCATGCATGCTCCTCTGTTGATTTGAATTTTTTCGAACCAGATCTCTTTTTGAGCTTTGAATTTCTGAT
Ahsnp283	[G/T]	AGCTCACCATGGCCACCTTAGCAAAGCTTTGGATCATTTAGCTTCATCGCGTTCAT[G/T]CCACGAGCGAGAAATTCTAGTGGATAAA
Ahsnp348	[G/A]	AGCTCAGCCAATCAGAGCCAAGC[G/A]AAACTACTAATAAATTTGTTCAAGGACGGTTACAAATTGGAACAGCTAGGTTCCAATCAGT
Ahsnp353	[C/T]	AGCTCAGCGGCAAGAGGATTGTAACATGAGAGAAG[C/T]AAGGAGGTCATGTCGATCCGAACGAATTATACTTTCCACGGAGGTAAAT
Ahsnp367	[T/A]	AGCTCAGTATTGCGGCGGATTAGTCCTTGGCCTGCCGGGTTGGGGGATACCGTGGAAAATAAAAAAAAAA[T/A]AATAATAACCTTGT
Ahsnp462	[T/A]	AGCTCATTCACAATCTCATGACATTAGTGAAGGTCTCTACACTTGTTCTTCACCTCCATTTTT[C/T]ATCTTTAGTTCTTGTGCTGCT
Ahsnp476	[C/T]	AGCTCATTTCTAGCCCAGTTTTGAGCG[C/T]AGTCTACAGATTAGAGGCTAGGAGTGTAGTAGGAAGGAGGACATTACACACATTAGC
Ahsnp509	[C/T]	AGCTCCAAGATCAAGCGATTATTGAGCTTGAACCCCCACTTGAAAC[C/T]AATTTCGGGAGCATACCTCCACCATGGTTCCAGAGACA
Ahsnp514	[A/C]	AGCTCCAAGTCTATTGGCACCATTGTTGATGATCACAGTTTATGCGCACTAATGATCCTGAGAACC[A/C]TGCAATAGCAGAGGTGAA
Ahsnp580	[G/A]	AGCTCCCAAGGTACCTCAGCTCAGCGGCCTAGCTGAGTGATCAGATATGGAAAGGGCAGAGTGCCTTTGACATGGACCCTG[G/A]CCA
Ahsnp581	[C/T]	AGCTCCCACAAGTCCTATAGTCATATCGAACAATGCCACATTCTACCA[C/T]AAAGGAATTACCCTTCCAATTGGCGCACGGACTGGA
Ahsnp585	[G/A]	AGCTCCCACGTTTGAGCCAACGTTAGCCCCCTAACTTGGAGGCTAAC[G/A]TTGGCAAGAGAAATTTTATTCCTTGGGCCACCAACGT
Ahsnp655	[C/T]	AGCTCCGATTGATGAGCCGTTAGTGA[C/T]CACGTGTTCGTCTCAGAACCCTCTACAAAACCCATATAATAATTTGGTAAGGAATTCA
Ahsnp668	[C/T]	AGCTC[C/T]GCGCTAATTGCCGTCGTGCTTCTTGGTCACCATTGAACAGAATCGTGAAGGGAGGGAGAGATGCTCGAAGGAGACAAGG
Ahsnp706	[C/A]	AGCTCCTCAATGT[C/A]TCTTCCTTGCCTTTGTTGCTCCTCTCTCATGATTCTTTGATCTTCTCTAATATCTCTAATTACCTTTAGTT
Ahsnp707	[G/T]	AGCTCCTCAATGTCTCTTCCTTGCCTTTGTTGCTCCTCTCTCATGATTCTTT[G/T]ATCTTCTCTAATATCTCTAATTACCTTTAGTT
Ahsnp725	[C/T]	AGCTCCTCCACATACTCCCATGTTGGCCGCTGGTGCCAAGTCTGGAAGTCACGCAAGCACCCACCCATCAGTTCG[C/T]CGTCTGTGC
Ahsnp738	[C/T]	AGCTCCTCGGCCCACGCA[C/T]CCTTTGCGTCTTTTAGTCAGTACTTGAGTCCAGCCAATATGACTGTATTAGTAGCTTTTGCTTGTC
Ahsnp826	[G/A]	AGCTCGACTGCTTAGACATCG[G/A]GTGCCCCGCCTTTCCGGAGGTCAAGTACTCGGTGTGTTTTGAAAATTTGAATATTGCCTCCCT
Ahsnp835	[A/C]	AGCTCGAGGTTCAAGTTTACTATGTTCATGAGG[A/C]TGAAGAAGAACAAAAAATACACAACCAGGCTCTTATACCATGTTAGAAATA
Ahsnp839	[A/G]	AGCTCGAGTTCCTCTTTCTGGGCTTGG[A/G]TGTTTCCTACCTCGTTATAGAATCTTACCCTTGGGCTTTGTTCATTGACTTCGACAG
Ahsnp840	[C/T]	AGCTCGAGTTCCTCTTTCTGGGCTTGGGTGTTTCCTACCTCGT[C/T]ATAGAATCTTACCCTTGGGCTTTGTTCATTGACTTCGACAG
Ahsnp874	[T/C]	AGCTCGCGAGGAACTTCGTCCACAACCTGAAGGCCAGATTGAAGAAATCGAAAT[T/C]GGTGATGACCAGAATAAGACAACAAATGTC
Ahsnp898	[C/T]	AGCTCGGAGCTTGTGAAGAACTTCATAAAGG[C/T]TTGGTGAATTTATTTGGAAATGTTGGAGCTTACTGGAAGTCCAAGTCCAATAA
Ahsnp929	[T/A]	AGCTCGGCTGGTATATATATTATGGGAGCATGATTTTGGCAA[T/A]TTGTGCAAGTTTTCACCTTTTGATGACAATATTTCTGTAAGC
Ahsnp1034	[C/T]	AGCTCTACCAATTCTAGTCATCAAAGTGAAATATGCATAGCTTGCATGAAGAACG[C/T]TCGCGAGAGCCGGGGACAAGTTATTGAGC
Ahsnp1066	[C/T]	AGCTCTATTTACACATGCAACTGCGATGATGACAACGACGGTAGAGCCCCAGT[C/T]GGCGTACGTCATCCCCTCCTTTGCCCTTCCT
Ahsnp1087	[A/G]	AGCTCTCCT[A/G]GGCCGAGGAGGATGATCCCGATTCCCCGAGTTCGTTTAGTCGATCCGCCTCAGACTAAAGTTGGTACATCTACTC
Ahsnp1114	[C/T]	AGCTCTCTTTCATAGAATCATCATTCACATTATGATGCCTCAAAGTAGTTCATACTGCAGAGTAACTGTTT[C/T]TGATACTCTAGTC
Ahsnp1136	[A/G]	AGCTCTGCGATGATGGGAGTAGATGC[A/G]ACGAGAGCGGCGGCGGAGGGATCTCGTGACGCAAGGGATGACAGAGAGAGATTGAGCG
Ahsnp1152	[C/T]	AGCTCTGGTGCACGAAATCATAATCACACTTT[C/T]GCAATTCTGCACAACTAACCAGCAAGTGCCTGGGTCATCCAAGTAATACCTT
Ahsnp1165	[G/A]	AGCTCTGTTGTAATTTGATGGATGATGAGCGGATAATTTATACGCTTTTTGACATTGTTTTTAGTATGTTTTTAGTA[G/A]GATCTAG
Ahsnp1276	[G/T]	AGCTCTTTTTTTCGAAAGTGCAACTCCAGTGAGATGGTAGAA[G/T]CCTAGAAGGTGAGGATCTCCTTCTTTGTTTCTTGATATTGTA
Ahsnp1292	[C/T]	TAAGTCACTTATGGT[C/T]CATCCAAGAGCTATTTTGTGGGTCTTCAGCACTTGAATCAATGCTTGTTCTTCCTGCGGTTCTAGAGTA
Ahsnp1293	[G/A]	AGCTCCAAGG[G/A]ATCCCAATTTACAACCAAAGAAGAAGAAGGCAAGATAATCAAGGGGACAATAATTAGGCTAGTATTAGGATTTA
Ahsnp1296	[C/T]	TAAAAATCGAAATTGAACTGGTGAACCGGTCGAAAATCAGT[C/T]TATTGAACCAAAGCGTGATTCGGCCGGTTTTTTGAATGAACAG
Ahsnp1304	[C/T]	TAAGTAAATT[C/T]TGTTTCCGTTTCTCTTGCTTGGCTTATTCTTTTTATCACATGGTTGATGTTATATGTACTAACAATGTATTCGC
Ahsnp1389	[C/T]	TAAATCAGCTCGG[C/T]GCAGTAGTCTTGACTCCAAGTCTATGCATGAAGTTCCCAACCATAGAAGTAATAGCTACAATAAAAGCAGA
Ahsnp1408	[T/A]	TAA[T/A]ACATAAATTAGAGTAATAAAGCAACACTTAGTCCATCCTGCCTCAACCTCCAACACCATATATTGAAAACAACCCTCAGCG
Ahsnp1445	[G/T]	TAAA[G/T]CTCGTCAGTCATCCTGTCCCAAACCCTACTCGGAATACCACAAACAAGGTTTAGACTTTCCGGATCGTAGGAATGCTG
Ahsnp1453	[G/C]	TAATTCATACATAAATAGAATGCCGCACCT[G/C]TAAGGCAAGAATTGCTTATAGAGGATATGATTTCATACACGGCTGGAATACTGC
Ahsnp1499	[C/T]	TAACTTATTATTTACTAAATTTCGGTTAGA[C/T]CGGGTATTACAACAAGTCTCAATTATCGAATTATATGTTGAGTTTGAATCATTG
Ahsnp1530	[G/A]	TAAGGAAGTGCCCCTCTGAAATGTTTTCAGAACGGGTGCAGTTAGACATCTTCTAATATGGGCTCACA[G/A]AAAAAGCTCATATATC
Ahsnp1570	[T/C]	TAATGAAACA[T/C]GTGCTGCGCATTTTCTGGGGGCTTTTGGCCCATTTTGGAAGGCTTGAAGGCGAAATTTGGATGCTATATGAAGA
Ahsnp1794	[C/T]	CGCTCCAAATGATG[C/T]GCGTTCAAAGGCATTGAAAAGTAGAAATCCAGGGCTTTCCAACAATATATAATAGTATGGAGTGGACACT
Ahsnp1855	[C/T]	TAAAGAGAGCTTCTGTTGAGTTCCTCAGGTCTATTGCACCTTCTATGTCGTTCGGTAGGTCAGGTACCGGACGGTT[C/T]GGATTGGT
Ahsnp1886	[G/A]	TAAATTTAGTAACTTCTTCT[G/A]TAGGACTGAGTTCAGCAGTTACTGTTTTAGTCTCTTCTTTCAAGGAAGGTTCACTGCTCAGG
Ahsnp1889	[T/G]	TAACAATTAGGCTAACCTAAACAAATTCAAACCCCA[T/G]CAAAGCTTCCAAATGCATATGATGTATGCCTGCCCTATGGCTAATG
Ahsnp1967	[T/G]	TAATACTAGAGGTGAAAAGGGCCAATAATGTCAGAAGAAGAGGAAGAGGGCGTGGTAAA[T/G]ATGGCAAAGGTACTACTAGAGGAGC
Ahsnp1988	[C/T]	TAATCCTGCTTGT[C/T]TGTGGGTCCTACGGGTATAGATGGTGGTTGGATCCCGCTTATCCGAGACGGGTTTGGCAATGTAACCGACG
Ahsnp124	[C/T]	AGCTCCTGCACTTACAGCTCCAAATCCACACCTT[C/T]CTTGGGCTCGATGGCTCGACTGGTGGCAGAGCCCGATGACGGCTTGAATG
Ahsnp129	[A/G]	AGCTCCCC[A/G]AGAACATAGACACCGTTGCAATAATGGTGATAAATGTAGTGGTTGGAAGAGATGTACCAGCTAAGTCAAAGTCAGC
Ahsnp161	[G/A]	AGCTCAAAATTGTGAATATTGAAACTTGGAGGAAGC[G/A]GATTAGTTGAAGTTTTGAGGGCTGTATTCTTTAGGGAAATTGTCTTGG
Ahsnp201	[C/A]	AGCTCAACCTACCCACTAAATATTCCCTCTGGACATCTTCTAAT[C/A]AATGCTTTATAGCTCTCCCAGGCTTCATATAATGACTTTC
Ahsnp245	[T/C]	AGCTCAATGCCATCTTTTG[T/C]TGTAGCAACCTTTGGCTGCTGTTGAATATCAGATTAGAGATATAGGCTGTATAAAAGTTATTCTG
Ahsnp278	[C/T]	AGCTCACATTTTCTGCGTTCTCGGAACAGTTGTATTTTCAAATAAGTTGA[C/T]CAATTCTTTGAACTCGAAGTTTTTGCCTCTACTT
Ahsnp316	[G/A]	AGCTCACTCCCCCTTCTTCTTGCCTATTCCAAGTGTGTTTTTTATTCTAGAGCTAACTTGAATGAGGTTATAAAT[G/A]TTGAACTCA
Ahsnp319	[C/A]	AGCTCACTGGCACGAAAACGCCAGTAAGGAGCATTTTTGGG[C/A]ATCAAACGCCAGAATGGGTACCATTCTGGGCGTTTGACGCCAG
Ahsnp336	[C/T]	AGCTCAGATTAGGGAGGAAGCTCTAAAACAG[C/T]GGATGTCCCTAAGATACAACCAAAAGGGGTCAAAAGGAACTTCAGCGTCAACG
Ahsnp352	[G/T]	AGCTCAGCCTGCGAAGCTAAGGCTA[G/T]CTAGAGGATATTTACATATATACATATAAACCCCAAGTCATAAGGAACTCAAAATAACC
Ahsnp369	[A/G]	AGCTCAGTCGAAGGTTGCCATC[A/G]GGGTTGTTGCTCCACTTCCATCATTCTCCTTTTCACAGTAAATTGTGAGCGCTCTGAAGCTC
Ahsnp378	[G/A]	AGCTCATAGAAAATGACACTCGTTTCCATCTGAAGAGGGGTA[G/A]GGAGATAGGGGGTAAGAACTGAGGAGTTCTTAGTAGGGTTGG
Ahsnp455	[A/C]	AGCTCATTAGCCATAGGACAAGTATGCATCATATGCATATGTATGCCTTGCTTGAGTGTG[A/C]ATTGTTTTGGTTTGCCTAACTGTT
Ahsnp478	[T/A]	AGCTCATTTGGAACTTTCACAGTGTCCGGCCATACTTATGACATAGGGTCAACAGAGTATTGATGAGCGGATAAT[T/A]TATACGCTT
Ahsnp545	[A/C]	AGCTCCAGATTGAAAGTTACGGACGAAAGAACGTTGAAGTGAATAGTGTTTCCCAAACCCTTGCTCCCTCTCTTCT[A/C]TGAACGTT
Ahsnp575	[C/A]	AGCTCCCAAAACTGGCATTCAACACCCAAGAAGGATCAAGCCCAACGTTGAACGCCCAAAG[C/A]TGGTGTTCAACGCCACCAAGGGA
Ahsnp583	[G/A]	AGCTCCCACAGTTTACATAATAATGCATTTTGCACAAGCACGTAACAACTTTTTGATTTGTGTATTTG[G/A]ATAAAGGTTTCTCTAG
Ahsnp590	[A/G]	AGCTCCCAGGAGAGCGTCCAAGCGAGCGCT[A/G]CCCTTGCTGCCCTGAGTGGTGTCGAAGGCGCTCTTTGAGTGAGCGCCCAAGAGA
Ahsnp598	[A/C]	AGCTCCCCTATTGTATCAAAGTCACAAAATCTCAACACCAATGTACCCAAAAC[A/C]TGAATAAGAATTCAAAAATGGTTCAGGGTTC
Ahsnp657	[C/A]	AGCTCCGATTGCCGCACCATTTGTGGCCACGTGTTTACCGCAGAGAGATCTACAAAACTCACTACTTTATTCTTGAGGTAAG[C/A]CA
Ahsnp674	[G/A]	AGCTCCGGATCAAAAGTTATGGTGGATTGAACAAA[G/A]AGCAAGGGTTTGAACTTTGAGAGAGTTCTTCCCCCCTTTTCTTGCTGTG
Ahsnp699	[T/A]	AGCTCCTATATACGTTCTAACGCACTTTT[T/A]TTTAGAGTAAAGTATCGTTTATGTTCCTAACGTTTGGGATAAGTCCTATTTGTGT
Ahsnp701	[G/A]	AGCTCCTATCGTAGGGGTTGGAGTCGTCACCTTCG[G/A]CGAGAAGAGATGTAGCTTCTTGCTGCGATGGAGAGTGATCAGAACTGAT
Ahsnp729	[T/C]	AGCTCCTCCCCTCAACCTAGGAGGTTTAGAGACTTATACTGATAGAAAATA[T/C]AATCATACCTCAACCAAACCAATCTCTTACGTA
Ahsnp741	[A/C]	AGCTCCTCTAGTAGTACCTTTGCCAT[A/C]TTTACCACGCCCTCTTCCTCTTCTTCTGACATTATTGGCCCTTTTCACCTCTAGTATT
Ahsnp764	[T/A]	AGCTCCTGCTGGACTGACATCACTGCA[T/A]TTTGCAGTCAAAGGGGGTCCACATAATCCTTTATTACCAACAAAGGAAGTGTTGGGA
Ahsnp808	[C/T]	AGCTCGAATTGAGAGAGAAGAGAGATAAGGGTTTGGTGGCACTATTCACCTT[C/T]ATCTTCCAGGAGCCATAAGTTGAGTTACGGAG
Ahsnp824	[G/A]	AGCTCGACGTCGGTTAGCCCCTGAGGGTGGTGAAGTGATTGTTATCGATTCATCAGTCTCATCTTATGGGC[G/A]AATTTGAACCGCC
Ahsnp832	[G/A]	AGCTCGAGCAGGGGCACTATTCATACCCTAGGTTGGGCTCAAC[G/A]ACCCGGGATGTTCTACAGACAAAGCGACCGACCTCTTTATC
Ahsnp850	[G/T]	AGCTCGATTGATTTTGATTATAGTTTGGAATATTTGGAAGGAGATGTGTCGGCAAGTCTTCGAGCATGTCCA[G/T]GAACCTCTGAAA
Ahsnp856	[C/T]	AGCTCGCAAAGAACTTTGCCCTCAACCAGAAGGGGAAACCGAAGAAATTCAAATCGGAGATACTCGAGAGAAAA[C/T]AATAAGTATA
Ahsnp880	[T/C]	AGCTCGCGTCGGGTCTGCCGCTCAGTTGAAAGCTATGAAACAAGTCTGCGGTGATTCTCGCTAAAGGAT[T/C]GGGTACTTTGATTGG
Ahsnp883	[G/T]	AGCTCGCTAAATGGCTTCTTCTGTAATAGGGACTTACTTCTGACAGACATAGACGGACTGCAGGGTTG[G/T]CAAGTGGAAATTGGAG
Ahsnp906	[G/C]	AGCTCGGCAACAGCTGCCCGCCAGGAAGCAGCCGCCCCGAAGAAGAAGAATAAGGAAATTGCTAAGGGG[G/C]CCCGGGAGGTCGTGA
Ahsnp927	[C/A]	AGCTCGGCTCCTCATGACTCCTCTTTGG[C/A]AGCGTAGTCCCGAACCTCAAAGTAATGGCATTGATTCCTCCCTTGGGGTTGGGGAA
Ahsnp928	[G/A]	AGCTCGGCTGAGGAAGTTATAGTAGTTTGAGTATAT[G/A]AATGAGGGTTAGGTTTTGCTTTTGTTCTTCTCCCTCCGTAAAATGTTT
Ahsnp984	[C/A]	AGCTCGTGTGTGAGTATCTTCAGATCCCGGCTGT[C/A]GTGGAGGTCTTTTTGTACTTTTTCATGCTCACCGTTCTGATTCGGGAGGG
Ahsnp1043	[G/A]	AGCTCTAGTGTGTATGG[G/A]CTTGTCGCGTTTGATTGAGGCTCTATGTTCTCTGATCAGGTAAATCAAGTCACCATTTATGGATGAG
Ahsnp1085	[C/T]	AGCTCTCCTCAACCTTCGCTG[C/T]CACTGCCATCGTCGCTCGCCGGCTTCCGTTTCGCTGCCGCCACCGCTCGCTAGCCTCCATCAT
Ahsnp1161	[T/C]	AGCTCTGTTCTGTGGTGGTAAGATTAGAGAGAAATGTTCGGATGTGCCGGAGATATTGT[T/C]AGCGTCAATGAGCCGGTGCCACTGG
Ahsnp1167	[T/C]	AGCTCTTACTGTGATGTAGAGGAATTTTGATGCTGGGAACTTCATAGA[T/C]TCACAGCTCCTTCCCGGCACCGAGGACTACTTCCAT
Ahsnp1182	[T/C]	AGCTCTTCAAGGCTGACACACACAAAGTGGCCAA[T/C]TCACTGGCGACACACACGAGTTGACCCATTCTACAAACGGATAAAAACTC
Ahsnp1227	[G/A]	AGCTCTTGTAAGAAATGGTATGTTAGAAAAGAGTTACACTAGAAGCAAATGTCAC[G/A]ATCCAGGAATGCAAAAGAGATGGATAAAA
Ahsnp1228	[T/C]	AGCTCTTGTAAGAAATGGTATGTTAGAAAAGAGTTACACTAGAAGCAAATGTCACGA[T/C]CCAGGAATGCAAAAGAGATGGATAAAA
Ahsnp1232	[A/T]	AGCTCTTGTGATTCTCAAGAGAGCTATCTCGCTTGGGCGACAACTTGAAAAC[A/T]CTCCTCCTAAACTGCAATTTGCCTGGCTAATT
Ahsnp1281	[C/T]	TAACAGGTCGGTTCGGTTGGACTAACGGCCCTGTTTGGATCCGGTTCAACCGATTTGGCCCATT[C/T]GGTCCAATCTTAGACCGATT
Ahsnp1330	[G/T]	AGCTCTACAAA[G/T]CCCAGTGCATAATTTGGTAAAGAACTTCCATTTTTGTTCTCAGCTTCACCTTCCCCTAAATTTTCGAAATTAT
Ahsnp1346	[G/T]	AGCTCTTCATTTATA[G/T]CTAGGAATTTTTGGTAAGAAATCTAAACTCAAGGTCCAATTTCTAGCCCTAAATATTTTGTATTTTTAC
Ahsnp1370	[G/A]	TAAATCATAGATTTTGTGTGTGAATGATTGTGCGGGAATGCCTGTGTATATGGAATGGCATCTAGGAGAAAGGGGCACAT[G/A]CTTC
Ahsnp1384	[C/A]	TAAAGCTCAAGGATCTTCCTCTGTAACCATGGAGAGGAAGCATGAAAAG[C/A]TTCTCTCACAGAGCCCCCACAATCAAACTCTAAGT
Ahsnp1428	[C/A]	TAAACAACTCAGCACGCT[C/A]CTCCCTTCTTGGCACTCACTTCACAATGAAACTTAGCAAGAAGGGGGGAAAAAGCTCTCTCACAAA
Ahsnp1433	[G/A]	TAAACCATGATTCTGAAAACCGGTTCGAACTG[G/A]CTGGTCGAATCGATTGAACCGTAAACCGTTGAGAAAAGCGGGTCGGGCAA
Ahsnp1437	[G/T]	TAAAGAAGCTTGCAAAAAGGTGGAAGATGTCAAAGAAGA[G/T]CACAAGGGAGTGGAGCTTGCAAGTTCAAGGGGGTAAAATTCAT
Ahsnp1448	[A/G]	TAAAGTATTTGACCCAAGATTGGGCCGAACCAGCCGAATTGGGTGAGCCAAGCCCGTATTGT[A/G]CCCAAAGCCCAGCCCAATGACA
Ahsnp1464	[C/T]	TAACACTTAGGTCCTCCTCCTCCCTATACCATTGGTCTTCCGGATTAGGCTGATCCTCGCCCATG[C/T]CATCGCTATGAGTAGAC
Ahsnp1540	[G/A]	TAA[G/A]TCATTTCCATATCAATCCTAAACCACAAATCACTCAATGTAGGTGTCTTTCGTCTTCTCTCTTCCGCCCCTCCTCCCGT
Ahsnp1586	[G/A]	TAATGGTTTTGGCTCAAAATTGGGGCAAACGAGCTAAACC[G/A]GTTGAACTGGACCCAAGTCCCAACCAATTCACTCAACCCATATG
Ahsnp1629	[A/C]	AGCTCTC[A/C]TTTTTACATATCAATTAGTGCTCTTCCAGTGGTAAGGAATGGCCTCCCCAAGATTATTGAGGCATTTGCATCCTTCT
Ahsnp1656	[A/C]	AGCTCAAGGCCATCATTAGTCCTTCAAGAAGA[A/C]GATGCCACCATCCCTCAGGTGGACTCATTCCTTGTTCTTCTTTATAGGTTTT
Ahsnp1753	[T/C]	AGCTCTCCGAATTTGACCTGAAATACGAAGCC[T/C]GGATGGCAATAAAAGCTCAATGCCTCATCGACTTCTAGAAGAATACGCCGGC
Ahsnp1756	[C/T]	AGCTCTCTCATTGACCAGCCAGAGGATGTGAAGGAGCTGAGATTGGCTGGCATAATTA[C/T]CAATGAACTTGCCCGTGACAAAGAAA
Ahsnp1782	[C/T]	AGTTCGGCCATGT[C/T]ACAGGAAAGCCCAAAGAAGGGCCCAAATAGAGGAGCACGCCCCAAATCCAAAGGCAGCCCAAGCCTACAGA
Ahsnp1797	[G/A]	CGCTCGGGAAATCGGCTAAGGTATGGTCTCGGTTTCCCGTATCTAATATGTAAT[G/A]TGGTAGAAAATACTTAGGCTAGAGGCCCTA
Ahsnp1869	[G/A]	TAAAGTTTGTACTGACTCCTAACACAAGGGAAGTTCTAGAAGAAGTACACAGTGGCATTTGTGGCAATCACCTCG[G/A]AGCGCAAGC
Ahsnp1870	[G/A]	TAAATA[G/A]ATAACCTACTAATACTGTCAAACAAAGTAAAAATATACCCTAATCACTACGGGTCCAAATAATCATCGTCATCGTCCC
Ahsnp1973	[C/T]	TAATAGTATCACAGATTTGCAAGAATT[C/T]AGCTAAGAACTGATGTGGATCTTCTGATGGAAGTCTATGAAACTTACAATTCTGCTG
Ahsnp1987	[G/A]	TAATCCATAAGCCAAAACAAAAAGGTAAAGAAAAGATAAAAAAGC[G/A]AAGCTAAATTGGGAAAGTTGTATTATAAATTGTAAGCTG
Ahsnp2000	[C/T]	TAATGAATAAAAAAAAATGAGTTCAA[C/T]ATTTATAACCTCATTCAAGTTAGCTCTAGAATAAAAAACACACTTGGAATAGGCAAGA
Ahsnp2014	[A/G]	TAATGTTATTTATATGAAAAATGATCAGAGAAGCAATGAAGGA[A/G]TTTGCAAAGGAACTAGAGAAACTGGCAGAACTGCTTCTTGG
Ahsnp2025	[A/C]	TAATTGAATAAATGTGGGTGAAAGGTGATAAAATCCCCTAAAAT[A/C]AATACAAGATAAACCCTACAAATGGGGTTTGTCAGCGTCC
Ahsnp27	[G/A]	AGCTCTCTCTCTC[G/A]AAATACTTCTCCCACATCCTCTTCTGATGGTGTGTGCTAAAAGTGGGAAAGGTGGTAAGGTACTCTCTCTC
Ahsnp32	[T/C]	AGCTCATGAATGGCAGAAGGAAATC[T/C]AATGAAATCTCTATGGTCTCATTATGAGCCTCAGATTCCCATGGTTTCCTCATTAGGGA
Ahsnp72	[T/C]	AGCTCTACAAAACACATC[T/C]AATAAAATGGTAAAGAAATCACGAATCCCTTCTTAGACTTTCCTTCAAAAATTCGAAAATATAGTA
Ahsnp83	[A/G]	AGCTCGAAATTGTTGGCACCAATGGCAGTTATGGATATGCTGCGCTCATAAAAGTCAGATGTGGGTGTAGTATATGAGCC[A/G]AAAA
Ahsnp96	[A/G]	AGCTCAACGCACATGGCCCCAAACGGTGC[A/G]GCGATCAGAGATCTAGACCATGAGATATGTGGGATTGATTGGAGGGTTAGGGTTG
Ahsnp145	[T/A]	AGCTC[T/A]AGTGGGAGCTGGAGCAGATTCAACGGATGCGAAGACAGATGGCGGTGTACTATGAGCAGGTACGCGCCAGTGACAGTGG
Ahsnp146	[G/A]	AGCTCCTAGGTACC[G/A]AGCAACTTGCTCTTCCCTAGTGTTTCATCCTCATCAGAGGATGAGTATTTATCAAAACTCATGCACTACA
Ahsnp150	[C/T]	AGCTCCGATTGA[C/T]GAGCCGTCAGCGGCCACGCGTTCATCTCGGAATTCTTTACAAAACCCACTAAACAATTTGGTAATAAATTTG
Ahsnp152	[C/T]	AGCTCCCAG[C/T]AGCGTTGCTTGTGCTAGCTATTCCCGTCTGGGTATCAAGATGCTGAAGAGAAACCAACGGAAGAGACCAAACGAG
Ahsnp169	[A/G]	AGCTCAAAGACCTGTGC[A/G]TGCGCACAGCCTCTTGTGTGTCCGCACAAAAGCCCAAGCAGAGCACGTGGATCATTTCGTGCGCGTC
Ahsnp284	[G/T]	AGCTCACCCCCATGGATATGCACCGGTGTGTGTTATATGATTATGAATGTTTATAATTTGAGATATCGGG[G/T]ATGGAGACAGAGGG
Ahsnp362	[G/T]	AGCTCAGGGGGCACTTAGAGGATTAGAGACTCTAGGGGATGTAGTATAGGATTGTTAGACACTTTCCCTTTCC[G/T]CAGTTTTACAT
Ahsnp420	[A/G]	AGCTCATGACGACTAGCGATAAACT[A/G]GTTGGAGCTGCGGTGGTTCTTCCTTCCCTATCTTCACCTTCAGGAATGGAAAAGGAGGG
Ahsnp460	[T/C]	AGCTCATTATC[T/C]GCACCAGGGCTAGATATGCATCATTCTTGTTCGTGCATTTACATTTGATTGTGTTTGCTTATTTTGTTTCTTT
Ahsnp515	[G/A]	AGCTCCAAGTCTTTGGC[G/A]CATTTGTTGATGATCACAATTTCGTGCACCACAATTCCACAAGACTTCTTAGGTCTCCTCTTCGGTA
Ahsnp523	[T/A]	AGCTCCAATTTTTTTCTCCACTATAGAC[T/A]ATTATACATCGTTGGAAAGCTCTGAATGTTAGATTTCCAACGCAACTAGAATCACC
Ahsnp532	[T/C]	AGCTCCACCGAGAAGCCACACATCCTCCCAAAACTGAGTCTGTTGCC[T/C]ATCACACACCTCCATTGACAAGTCTGTGACCATCTTA
Ahsnp539	[C/T]	AGCTCCACTGCGACTGCTGCCATGGCTGGCGCCCTTCCAGTTGCTG[C/T]AGTGGTTGTTACCGCGCCTTTGGTTGCCGGGAGGAGCG
Ahsnp540	[A/G]	AGCTCCAGAAGCCCAATTGGTGAACTCTCAAATGCGTTGGAAAGTAGACATCCTGG[A/G]CTTTCCAGCAATATATAATAGTCCATAC
Ahsnp562	[A/G]	AGCTCCATCAATACTCGAATCCAACTCGTAACTGAGAGATCGGATTC[A/G]AGTAGGAGCACTGTTCATATCCTAATCCAATACAATG
Ahsnp568	[C/T]	AGCTCCATTCATAAGTTTCTAATTACCAACACCTATAATCGCATCCTCTTTATATAAGTTTTTATGATTTTT[C/T]TTTGGACAAACA
Ahsnp603	[A/C]	AGCTCCCGACCTTGTAGACTAACCGAGTGGTACCCCC[A/C]ATTGTAGGTATGCCTCGCGTCGTCTCACGAGCTTCCACCGCTGCCGC
Ahsnp624	[G/C]	AGCTCCCTCCTTGTGGTTCTGTTGCTTAGGGTTCTGCCAATTTTAGGTTTATCAATTTTTCTTTGCAGTTTCTATCTTCTT[G/C]TTG
Ahsnp712	[C/A]	AGCTCCTCA[C/A]CCCCAACAATGGAGTTTAGAGGCTCATTGATGAGCGGATAATTTGTATACTTTTTGGCATTGTTTTTGGTATGTT
Ahsnp718	[T/G]	AGCTCCTCAGAAATCGGTGGGATTCTACACA[T/G]CCACGCGAATGCGTCAGCTTTTGTGCACCAATCCTAGAACCATACTCCCACGC
Ahsnp723	[T/C]	AGCTCCTCATGCTTTAGAGACAAGATGCGACTCACTGTATGTGGTATGACTGGTTTCTTAGTAAAGACAACTCTCATT[T/C]CAGGTG
Ahsnp845	[C/G]	AGCTCGATGCACCACCACTGTGCGCCATTGCCATCAATA[C/G]GCTATCACAATTCCCAGTTTAGAAAGAGAATGTGATTTCACTATT
Ahsnp882	[G/C]	AGCTCG[G/C]GTGGCGGGGCAGAGGCGGATTCCTTCTCTTCTCATTCCCTCTGTAAATGTGAGAGAATATAGATGACATTTTTGTAAT
Ahsnp893	[G/A]	AGCTCGGACGGAGAAGTTACGGGAGTT[G/A]GAAGTTTACCGTAGGGGGTTCGGGAGTAGTCTCCTCCCTGGCGCTTTTCACGCTACT
Ahsnp896	[C/T]	AGCTCGGACTT[C/T]GAAACTTATAGCTCGGTGTTGAGGGCGACAACTCGACATCGACTCTCAGAGACCGACTTATATCCAAGTTATT
Ahsnp923	[T/G]	AGCTCGGCGTAATCAGCATTAGCAGATTTCAGCCTCTCTCTAAGCTCCATCATACCATAAGTCTGGATATAGCCCTCCTTTT[T/G]CT
Ahsnp941	[C/T]	AGCTCGGGTGACCCGAGCTATGGCCCGGACCCAACCCGACCCGAAATAATGACCAGGTCTATTTTTGAGACCCTTACCCAAC[C/T]CT
Ahsnp955	[C/T]	AGCTCGGTTTTTGAGGTCGAGTCTTTAGT[C/T]TTAGGACTTTGATCCTTCTCTAGTAAAGCCAAACTCAATCATTTTGTCGAGTTCT
Ahsnp985	[G/A]	AGCTCGTGTTTAGGAGACCTCTCCTCTTCCTGCGGAGTTTTCAGAGGTTCTTCCATTTTCTCTGATTCCTCCAGATCA[G/A]GCTAAA
Ahsnp1004	[C/T]	AGCTCTAAGTACTCATAATGGTCCTTGGGCTTATTT[C/T]TGGTGATAAGTCATCACCGGAGCGCTTACGTAGCGTCGTTTTGCCACG
Ahsnp1024	[C/A]	AGCTCTACAAACCCATACAACCAATCTTGAGGTAAG[C/A]TATATTTTGCTCTTCGAAATTCCAGCCCTTGTTTTCGAGTTTCATGGG
Ahsnp1038	[G/T]	AGCTCTAGAGTCTCTAATCCTCCACCCTCTACTCCTACTCATATTGCTCCCTCCTACTCA[G/T]CCCCCTAATAAATTGACACTGATG
Ahsnp1049	[C/A]	AGCTCTATATTCTACA[C/A]TACTCATACTCCTAATACTATGAAAAACTATGTAAAAGTGCACTCCAATGTGTCCCTCTTTGATAAGT
Ahsnp1071	[A/G]	AGCTCTCAGTCGCCGTTGTTGCGTCGCCAAACTTCTGCACCCGGTGTC[A/G]CACTGTGTCGCATTGAACGCAATGCTGAACGCCATA
Ahsnp1092	[A/G]	AGCTCTCGGTTGGGATACGCACTATGG[A/G]CATACAGGACGGCCTATAAGACCCCGTTAGGGATGAGTCCCTTTCGAATTGTCTATG
Ahsnp1095	[G/A]	AGCTCTCTATAAGCCCATAGTAGAAGATGTCTAATT[G/A]CACCCATTCTGAAAACATTTCAGAGGGGCATTTTCGTAGCATCTCTCT
Ahsnp1131	[G/A]	AGCTCTGCAAGCTTATTTGCCTTGGTAGTTGAAG[G/A]GGGGAGCCGGCTAATGGAAACAGGGAATAAGAGGCCAATTTGACAAATCG
Ahsnp1188	[T/C]	AGCTCTTCAGCCCCTCCCAACGTGGACCCGACTTCTAGTGCCGAAGAGATTCTTCTTACCCCTCCGACTT[T/C]TATAGCTGAACTGA
Ahsnp1202	[C/T]	AGCTCTTCTACCCACTTCCAAGTCGAGTGCTAGTATCACGTTAGAAAGTCACGCAGGCTTCCACCCACACGTT[C/T]TCCGTGCGTGC
Ahsnp1229	[G/A]	AGCTCTTGTAAGAAATGGTATGTTAGAAAAGAGTTACACTAGAAGCAAATGTCACGATCCA[G/A]GAATGCAAAAGAGATGGATAAAA
Ahsnp1255	[C/A]	AGCTCTTTGGCACTCATTGTAGTTCTTCACCAATTCTCTTG[C/A]ATCTTTGAATATGGTAGGCTAGTAGAATCCACATTGCAGTACC
Ahsnp1258	[A/G]	AGCTCTTTGT[A/G]CACTGTATAAGAGATTGCTCACCACCTCTAGTGGTGGTACCCTTTCTAAGAACAAAACGGCGGCAGAAGCATGG
Ahsnp1283	[C/A]	AGCTCGAACACATAAAAC[C/A]AGTAAGATTTTGAGCCAATTTGATTGGTTGCATTTTATCAACCAATGTTTTATTTTGGTGTGTGGT
Ahsnp1290	[C/T]	TAACCTACCCACCTCCAACAATCACACACACAGATCTCTCTCATCGTCAGGCCATCTCCGCCTCCCCAC[C/T]GCGACCCACTCCT
Ahsnp1295	[T/A]	TAACAATCCTCCATCTTAGTTGAGCTTGTAGCTCACTGTCTGCTCC[T/A]CTAAGGAGCCTCCCAAGTAGTGTTTGAGTCTATGGCCA
Ahsnp1309	[C/T]	TAACCTTGAGGGGCAATGAAGAA[C/T]AGGTGGTCCTGAATGGTTTTGAAGCTCTCAAGCACCCTAATGATTCTGAAGGGTGCATGAG
Ahsnp1331	[G/A]	TAAAAACCCTAATTTAGGAGTTGATTGAAGAAAAAGGA[G/A]TGATGTCTTATGAAAGTTCAAGGTCCAAAGAGTTGACTTGAGATAA
Ahsnp1336	[C/A]	TAAACAA[C/A]TTTTAGAGACTTATCTTGGCCTCATGACATTTTAGATCTAAAAATTGTACCTTTTGGAAGCATGAGTCTCTAAACTC
Ahsnp1406	[T/C]	TAAAAACCACAAAAGTATCCTTCAGTACTTCCCCTGCCTCCAGTGTTGAGCCTCACCAATCAA[T/C]TGATATTCTGCATAATCCA
Ahsnp1440	[A/G]	TAAAGA[A/G]GGTAAACAAAATTTTATACAGAAATCATGTACAAGTATTTGGTGGGCTGATTTAGTTTCAAATAATGTCCATCACTGA
Ahsnp1475	[T/A]	TAACCTCAACGCTCCTAACTTCAATGCCATTGAG[T/A]TTATAGATCAACAAATTGGGCCATATGGTACCATTCCTATGGATGATG
Ahsnp1489	[T/G]	TAACTATAGTACCTTTTCAAGTTACAAGCATGCCATGACCTTGGTAACTCTGTGCCGTTTAGGTTGGTAACCTTATAATA[T/G]CC
Ahsnp1506	[C/T]	TAACTTTATCATGCCTCATTCAAATAAAATATAAGGAGAGGGGCACCAAATTGCTCTCA[C/T]CCAAGGATCGAACTTGGAGCTAA
Ahsnp1508	[G/A]	TAACTTTCAGAACTGAACAAGTAAAAGACAATGCTGCAGAAAGAAGAAGGCCA[G/A]CGTTGGAGACGATAAGAGAAAAGAGATAAAA
Ahsnp1560	[A/T]	TAATCC[A/T]CTTCTATTATCATTCAATGCCATGATGTGTTTGTTGAGTGAATTCAGAATCTATAGGGCAAGAATGGCATAGAAGA
Ahsnp1727	[C/A]	AGCTCGGCTCCTCATGACTCCTCTTTGG[C/A]AGCGTAGTCCCGAACCTCAAAGTAATGGCATTGATTCCTCCCTTGGGGTTGGGCAA
Ahsnp1854	[T/C]	TAAAGAATTATCCTCAAGAATTTGT[T/C]ATTAGGAATGTTTCTTACGGTGTCAAGACACGTTCCTCCACAAGAAAAGCAAATGAAGA
Ahsnp1917	[G/T]	TAACTCCATTGGGTTTGACAATGTCACATATCTGCAGGAAATTTGTTTGGATCTTCATGTGGAAGTCCATGAAACTGGCA[G/T]CT
Ahsnp2035	[T/C]	TAATTTCATACTTCACTATGGACTATTATATATCGTTGGAAAGTTTTGGATG[T/C]CAGCTTTCCAATGCAACTGAAAACACTCAAAT
Ahsnp2054	[G/A]	TAGTTAGAAAGTGTCCCTTCGACATGCTTTCTGAATGGAGCATCATAGGTATTTTCTATGATGGTCTCTCT[G/A]AACTATCCAAGAT
Ahsnp57	[C/T]	TAAGGAGGAAGCTA[C/T]GAGAAGAAATGCATGTCCCCGGTGAAAGAGGGGTTTCATAGACTTACTTTTGTTGTTGGATGAGTGACAT
Ahsnp193	[A/G]	AGCTCAACATAATAATTGGGCGACAGCTTGAGTGCGTATCTCTT[A/G]GGCTCCTGGTACACGAGATTGACTGCTTCTCCTGACAATA
Ahsnp216	[C/T]	AGCTCAAGCACTCCATAGGATCTTCAAGAGGAAGAAAGAGTCG[C/T]CATCACTAAGGTGGACCCGTTCTTTGAATTTTATGCTAATG
Ahsnp231	[T/C]	AGCTCAAGTGGTTGAAAAATAAGTACAAGCCCTGCTAGAGGC[T/C]GAATTTATCTGGGAAGTCAAGTACCCGGCCTGGATGGCAAAT
Ahsnp246	[T/C]	AGCTCAATGCCGCGGTCGCGTGGCCA[T/C]AAACGGTGTGTCAATCAGAGATCCGGATCAAAAGTTATGATAAATGGAAGTTTGGGGG
Ahsnp285	[C/T]	AGCTCACCCCTGTGGATAAGCACCAGTGAGGGTGTTATATGTTTATGTTGAGAATTACTCGAGTAGGGGATGCGCAA[C/T]AGGGGGA
Ahsnp323	[C/T]	AGCTCACTTTGGAGGGTCAGGTCAAGGTAGCTCAAGGTCGGTAGCCGGGTTAGAGAAAGAGCGTGACGAGGC[C/T]GCTTTATTGGCC
Ahsnp347	[A/T]	AGCTCAGCCAAGTTACCAGCAAAGCCCAA[A/T]GAAGGGCCCTAACGGAGGACCGCGCACCAAAGCCCAAGACAACCCAAGCCTACAG
Ahsnp376	[T/C]	AGCTCATACACTGCATCCACCCCTGACTTTTATGGGTGTAGTATAGCTGTATCTGCCTGTTCCGAGGGTTACCTAAAA[T/C]TGGAAG
Ahsnp396	[T/G]	AGCTCATCATTTTCAACTTAGATGTCGAGGCTTTCTCCCACTTACAAGTCCCTTTGGAAGTCTCTA[T/G]GTATAGTATCTGCTCTTC
Ahsnp422	[T/A]	AGCTCATGCCCAGTACTGATGAATTCTTTCATGATGGGGACCTTGGCAACGGCGCCATTTTGACGATCGGACTTCTGCCGG[T/A]AAA
Ahsnp497	[A/C]	AGCTCCAAATGATGTGCTCTCAACGG[A/C]ATTGGAAAGTAGACATCCAGGGCTTTCCAAAATTTATAATAGTATGGGGGGGACAATA
Ahsnp498	[C/T]	AGCTCCAAATGTAAAGCACATATATTACTAGATGTGGAGTGGA[C/T]TTGTTTTTCCGATGATGAAAATACTTATTTGGATGGTGATG
Ahsnp542	[T/A]	AGCTCCAGAGTTATCTTGTAGGCAGCGTAAATGATGC[T/A]TATGAGAACCTGAAGGAGCAGGTTCGGGTTCTTGCACACGAGATCGA
Ahsnp548	[T/G]	AGCTCCAGGCCCA[T/G]TCTGAGCAGAATTCTGGAGGGAAAAGACCCAAGGAACCAAGGAGGAAATTCACTCATTAGAGAATTTTTTG
Ahsnp566	[C/T]	AGCTCCATGCCGCCGCCGCTGCCACCATAAAC[C/T]GCCACTGAAGCTTAGGATTGCTTGGTAAGCTCTAATTTTGTCTCAGATCTTC
Ahsnp577	[T/C]	AGCTCCCAAAGTTGATTCTCCTCCTGTAATCCGGGATCCCACACTTTATTTT[T/C]ACACCCGTCTTCAAGTTGATCATCATAGTTCC
Ahsnp595	[T/C]	AGCTCCCCCATTTTTGTTTCAGCTGTCACTTT[T/C]GCTACATGCATATTGCTGGCTGGAGAGTTGACTGCTGGGGTGTTTTCTGCTT
Ahsnp623	[C/T]	AGCTCCCTCCCCCAATGAGAGGGAGTTTAGCTACT[C/T]ATAGCTTAGAGAGAGAGAGTACAAGAGACGGAAGAAGATGAAAGTAAAG
Ahsnp650	[G/C]	AGCTCCGATGTCGTTTCGTCGTAGGATGAGGTCGTCGGGTACGAATTCTCTTCGGACGACGCTGTGATTGTACCTTA[G/C]ACTGATT
Ahsnp711	[G/A]	AGCTCCTCACCCCCAACAATGGAGTTTAGAGACTCATGCCGTCAAAGTGTGTAATTCAGATCT[G/A]AAAATATCATGAGGCACCAGA
Ahsnp719	[G/A]	AGCTCCTCAGGTCGTTGGGAAGGGCCAATTTCTTCTCAATGTTCAGCTTTGTCTTTCGATAGGTACGGAAGCACA[G/A]CTCGCAGTA
Ahsnp787	[G/T]	AGCTCCTTGTGCGCGTGCGCGTGCATGGCCTGGATCAGATCTTTGGCATTTTGT[G/T]CTTCTCTCCACTTGCATGCTTCCTTCCTTG
Ahsnp848	[C/T]	AGCTCGATTCTGATTCAAAGGCTGAAAAAGGACTGCTGATGCTGTTGGATTCTGACCTCC[C/T]TGCACTCGAAGTGGATTTTATGGA
Ahsnp899	[G/T]	AGCTCGGAGGAGTTCGAGCTAAAGAGGAGTTATGACCATAGCCCGGGGAAAAGACTGAAGAGGTACAGGTCGGAAAGGAG[G/T]AAAG
Ahsnp921	[T/C]	AGCTCGGCGAGAAAACAGGACGCCGTGGTGGTTGT[T/C]GTGGTCAACGCCGTCGCTGCTGTGGCTGTGGGATGCGGGGGCGATGGCG
Ahsnp935	[T/C]	AGCTCGGGATGTCGGCTACTCCAGTTCCACCCTCGCGACTCGGTC[T/C]TAGGCCACACCTCACCTATCCACCCGAAGATACCTTCGA
Ahsnp936	[G/A]	AGCTCGGGATGTCGGCTACTCCAGTTCCACCCTCGCGACTCGGTCTTAGGCCACACCTCACCTATCCACCCGAA[G/A]ATACCTTCGA
Ahsnp938	[G/A]	AGCTCGGGGGGTAAAAGCTAAAGAGAGCTGCAGCCGCAACCGGGGGAAAAACTGAAGAGGTTCAAATC[G/A]GAAAAGAAGAAGGAAA
Ahsnp953	[G/T]	AGCTCGGTGGAGTTCGAGGTCGGAAGGAACTTCGTCCACAACCTGAG[G/T]GCGAGATTGAAGAAATTCAGATCAGAGACACCCTAGA
Ahsnp988	[C/T]	AGCTCGTTCTCTGCCTAGCAGGCAAGCCAGGCTGTAGCCACAGTTCTAGTCTGGGAAGATGAGAA[C/T]GGACAATAGCCTATCTACT
Ahsnp1081	[G/A]	AGCTCTCCCTCTTCTGGTGCTGTTTTTTTTTCGGTGAACCCAACCGCC[G/A]TGATTTCGCAGTGGCTATACGAAGTGCCATTATTTC
Ahsnp1129	[C/T]	AGCTCTGCAACAATAGCCACAAAGATAGGAGTATTCTGAGGTTGAGC[C/T]TGTGGTTGTTGTGGTTGAGAGGACTAGAACTGACAGT
Ahsnp1154	[T/C]	AGCTCTGTAATTCGTACCAGAGTCGCACGCTAGTGGCACTAAACGCCGAGCCTGA[T/C]GTTTAGCGCCAGGAAGGCAGAAACGCCAC
Ahsnp1179	[C/T]	AGCTCTTCAAATTTAGCTAAATAAAGTTGGTAATATTTTGAAATCAATGCTA[C/T]AGTTTCCAACCCTAACAAATTCGCAATTTTAC
Ahsnp1197	[C/T]	AGCTCTTCCCGAGGAACGCGTGGC[C/T]GCAAACGGTGCGGCGATCGGAGATCCGTAGCTCAAATTATGAGCTTGGGAAGATGATCAT
Ahsnp1260	[C/T]	AGCTCTTT[C/T]ATTTTTTTACTATATAACTTCCATATTTGTAATCCTTCTATAAAGGAATGGAGCCTTGAACTCGAAGAAGTTTTTT
Ahsnp1261	[A/G]	AGCTCTTTTCAATCTCAACACCCACA[A/G]CATATCTCTCACCACACCCATATTATAAACAGCTATAAGACCTGCAAAACACAACAAA
Ahsnp1267	[T/C]	AGCTCTTTTCTCTATTGAAAATTCTAAATCCACTCTAACCCGTCCCAGAACCCACAATCCCCTATGACAGATCTA[T/C]ATGGGTTTG
Ahsnp1320	[C/T]	TAACCATTGTTGCTTAGTCCATCAATCTTTGTGGGATTGACCCTCACTCAC[C/T]TGAGGTATTACTTGGTACGACCTAATGCACT
Ahsnp1368	[C/T]	TAAACCAAACGGATCATTTAGTTTGGGGCAGCTATTATCAAATGAGAAGGTTTGCTA[C/T]ATAGGTGGGAATGAGTTGGGCCTAATT
Ahsnp1372	[G/A]	TAATGACTACACGATGCACGCTGGAGACAATGATGTCACTACCTTGAGAGGGTGACACTGTTGCACGCTC[G/A]ACTAGACGACGCAC
Ahsnp1377	[A/G]	GCTCAGATCAGGGCTGAATAGTGGTGGAAGCACAGCAATACCGCAGTAGAAGCTCGACAAAA[A/G]CAGAGGCGTAAGTGCGGCAAAA
Ahsnp1444	[C/T]	TAAAGCGGATT[C/T]TGGAGTGTCGGGTTCCTCCATAGGCGGGTTGGCACAACCAATGAGCTTCTTCAAGTATTCATAGCGGGGCT
Ahsnp1463	[T/C]	TAACACACCGGGGGCGTGCTTCCTGCGATGTGGCGGCACTCCTTCAACACGC[T/C]AGGGGCGTGCTGACTCACCACGCAGGGGGCGG
Ahsnp1497	[G/A]	TAACTGTTGTCAAAAATTTGTTTTTATTTTTCCTCTCCGTACATCCTTTAATTCGCAACCA[G/A]TACCTTTCTTACACCACCATGAG
Ahsnp1500	[C/T]	TAACTTATTTCACTCCAACCCTACTAAGAACTCCTCAGTTCTTACCCCCTATCTCC[C/T]TACCCCTCTTCAGATGGAAACGAGTGTC
Ahsnp1532	[T/C]	TAAGGATCCTGGGAGCTTTATGATACCATGCACAT[T/C]GGAGGGTACTTGTACCAAGACAGCTTTATGTGATCTTGGGGCAAGTATC
Ahsnp1539	[G/A]	TAAGTATGTTGATTCTTGAACACAGCTACTTTTATGAGTCTTGGCCGTGGCCCTAAGCACTTTGTCATAGACACAT[G/A]ACTGGG
Ahsnp1551	[G/A]	TAATATCGATTGTTTAGTGTATATAGGAACTACATGGCGCCTCGTGGACGCG[G/A]TCGAGGCCATGGGAGAGGCCGTACTAATACTC
Ahsnp1740	[G/A]	AGCTCGTTATTTTGTACCTTTGACTCTTTGTTCCTATTTTTGGGTACTTTACACTTGACA[G/A]CTGGAGCGTTCTTACCACGCAAGT
Ahsnp1810	[C/T]	GAACATAAAAACTAATGAAAACATTCCTACAAGTAGCTTGAACTTACTAAAAACTACCTAAAAA[C/T]AATGCCAAAAAGCGTATAAA
Ahsnp1831	[T/C]	TAAAACTACTG[T/C]GGCAAGCTGATTCAGTGTTGTCCGACCTATCAGGGCATTGTAGGCTGAGCTTACATCGACTATGATGTAGTTT
Ahsnp1832	[C/T]	TAAAAGAAAAAGGGCTCCATTTACTAATGCTAATACTAACAAGAAAACAAAAAAGTTGGAGGTG[C/T]TCAGAAATTGTCACACCAAA
Ahsnp1942	[A/G]	TAAGGAGTGGAAGGCCCCTGAAGAATGACAAAAAAGATAACA[A/G]GAAGGCTGTGGAGAATGATATTGGCAGCAAGAAGCAAGTA
Ahsnp1947	[G/T]	TAAGGTAGTCTTGGGCCATTATTGGATCACGAGGCCCAA[G/T]CATGTCCATCTGAACCGTTTTCTCTTGGGACATGTCATCGGTGCG
Ahsnp1953	[A/C]	TAAGTGACCAAGACGTATATGCCACAAGTCAGAAGAGGAATCATCAGCTACATTCACATCTTCTTTGCACAACTTTGCTTG[A/C]AAC
Ahsnp1961	[G/A]	TAATAAAAACAATTTCAATAACTGTCAGTTCTAGTCCTCTCAACCACAACAACCACA[G/A]GCTCAACCTCAGAATACTCCTATCTTT
Ahsnp1962	[T/A]	TAATAACCTCTCCTTGGCTTTTTAGACTCCCCTTCACCTCTTCC[T/A]TGAATTTCTTCATGTCTTCAAATTCCTTGCCTAGTGTTTC
Ahsnp2016	[A/G]	TAATGTTTTTGTATCTTTCCTATCAAAATAGACACAAAATATACTAATTCA[A/G]TGTCTCTAGACACAATGTCTCTATACATGTTTG
Ahsnp2032	[C/T]	TAATTGTCTTGTCTACTATCTCTAATGAGATGTTTGCAACTTGTACCTCAAGGATTCCCAGCTTCTCTATTACAG[C/T]GAGTGGCAT
Ahsnp2040	[C/A]	TAATTTTTACTTACCTTTACTTCTTTTTG[C/A]ACTCTTCTTTTTGTACTTTTCACTTTTGATTCTTTTCTGAAAGTCATGAGTGGCT
Ahsnp2044	[G/T]	TACGGCATTGTAGGCTGAGCTTACGTTGACCACAATGTA[G/T]TCTATCTTGAGTGTTCTGGATTGGTTCCCTTTTCCGAAGGTTGTA
Ahsnp16	[G/T]	AGCTCATGACAAGGAAAACAAACTAGAGAGAAAAGGAAATTGTAGTACTCACTGAGGAATGTAGT[G/T]CCATCATACAGAAAAAGCT
Ahsnp137	[G/A]	AGCTCGACCCAAAGACGGGAGAG[G/A]TCTTCAAAAAGGTATTCCCCTTTTTGATGCTATTAGCCAGGTGCCTAAATATGCGAAGTTT
Ahsnp165	[C/T]	AGCTCAAA[C/T]GTGATCTCCTCCAAGGCTTTCTTTGGCCAAGGTTTGACCTCACATTTGAGACAAACATTGGCACAAATGTGGCTCC
Ahsnp199	[A/G]	AGCTCAACCCTTGCATCTTACCCGGAGTCTCAAACTCTTATCT[A/G]GAGCAAGTGGATAACACTACAGAATCTTACCCGACTTATTG
Ahsnp203	[C/T]	AGCTCAACCTCTATGAATCAAATAACA[C/T]ATATATATATATATATATATATGAACATAACATACATACACTTGCATTATTGTCTAG
Ahsnp207	[G/A]	AGCTCAACGCGGTGGTCATGTGGTCACAAACGGTGCG[G/A]TGATCGAAGCTCGGACGGAGGAGTTACGGCGTTTTGAAATGACCATA
Ahsnp257	[A/G]	AGCTCAATTCCATATATTTTGTTAGGTGCAACACCCTCAGATAGTTGAACTTGTCGGAGGTCCATTCTATC[A/G]ATGCTTCTTGTTG
Ahsnp300	[G/A]	AGCTCACGGTGGTTGGGTTCGCCGGAAAAAGCACCGGAGGAGAGAACTCACTGGTGGTGAAGAAGGAAA[G/A]GAGAAAGGAAAGAGA
Ahsnp307	[T/C]	AGCTCACGTGTCGATTATTTTGC[T/C]AGAACCCGACACATTTGGTAGCTAACCCAGACATTGGTCTCTAGGTTGCGCATCTCTCCAA
Ahsnp317	[C/T]	AGCTCACTCTATGGTTGA[C/T]TCCAATTCGAATGAATGTCTGTGCTAGAAGCAGCTGATTTAGCCATACAATCTGCAACACTATTTA
Ahsnp329	[T/C]	AGCTCAGAGCGCCGCCGTGAGCACCGCTGTTGGCAGCACTTCCGTGCTATTTCCC[T/C]TGTCCATTTTTCCCTTCCTACATTTATAC
Ahsnp349	[A/G]	AGCTCAGCCCCTATCTTAGCTTCTGGTGCCGGTTCTGCCTCAGCCACCGCTGGGCT[A/G]ACCTTGTGCTGCATTCCATTCCCTTCTA
Ahsnp379	[T/C]	AGCTCATAGGAAACGGCCTGTCTTGTACATAAAC[T/C]GATGTTCCTAAATAATCAAATAAGTGAGTTGACTCCAGACCTAAAATTGT
Ahsnp403	[G/A]	AGCTCATCGCAGGCGCGATGCTCTTCTCCCTCTTCAGTCAGACA[G/A]CGACGCGATGGTGGTGGTGCAGCCCAGTACACCGGCGCGA
Ahsnp407	[T/G]	AGCTCATCGGGGTT[T/G]CTCGAAGGTTGCCGCCATGTTTGTGGCCACTGAAAATGGTGTTGTGGTTGCCAGAGTCACTGCCAGAGCT
Ahsnp421	[C/T]	AGCTCATGATCTGCAACAGGAGGGGTCGGAGCGGTCTCTT[C/T]GGCAGCGAAAGTCGGAGCTTCTGAAGAACTCGGCAGGAATCCTT
Ahsnp432	[A/G]	AGCTCATGGATATAAATTGGGAAGAAGACAATAACGACAGT[A/G]AAAGCCAACTACGAAAATGATAACGGAGATGAGTCAGCCAATC
Ahsnp519	[G/A]	AGCTCCAATCCGCAATGGATTAGTCCTTGACCT[G/A]TCGGATTGGAAGATACCGTAGACAACCAAAAAAAAAAAAACCAGGTTGTAC
Ahsnp561	[G/A]	AGCTCCATATTTTAGCAATAAGAATTTATTATGTGGTACAACATATCGATTATCCAATGG[G/A]ATGCCAAATACCTCAATTGTGCGA
Ahsnp579	[A/T]	AGCTCCCAAGATCGTGGCACGCATGCAATTTGAAGAGATATTAC[A/T]GCTAGAAGTGTACCTTGCTACTTCATGTACTCTTTTTCCC
Ahsnp619	[A/G]	AGCTCCCT[A/G]TCACCGTGAGTTCACCCTGTGTACTCTTTTCAAGTTCAGCAGAAGCAATAGGGTTTGGGTGCTCATCTAAATATTT
Ahsnp620	[A/G]	AGCTCCCTATCACCGTGAGTTCACCCTGTGTACTCTTTTCAAGTTCAGCAGAAGCAATAGGGTTTGGGTGCTC[A/G]TCTAAATATTT
Ahsnp642	[C/T]	AGCTCCGATCGACGA[C/T]CCGTTTGCGGCTATGTGTCGCCCTCACTGATTTCGTGTTTTGGGTAGAGTGGGTATTGAAAATTGTGAT
Ahsnp644	[T/C]	AGCTCCGATCGCCACA[T/C]CGTTTGTGGCTACGCGTCCAGCGCGTCAAGCTTTACAATTCTAACGGAACAATTTATTTGGTAAGTCA
Ahsnp656	[C/T]	AGCTCCGATTGA[C/T]GAGCCGTTTGTGGCCACGCGTTTATTTTGGAGTCCTCTTTATTTATATCCAAACAAAGTGGTAAGAATATTT
Ahsnp679	[A/G]	AGCTCCGGCTCTGATACCATCTGTAGCAGCCCA[A/G]ATCATCCGCTAGCATGATATTGTCCGTTTTGGCACACAAGGCCTCACGGTT
Ahsnp763	[G/A]	AGCTCCTGCATCACTAGGAAAAGTTATATAGTGAAACTAAAAAGGG[G/A]AAAATATGAGAATCAGGTAGCAGTAAAAGAAAGCTTAG
Ahsnp797	[T/C]	AGCTCGAACACACAAAACCAGAGATTTTGAGCTTGATTGATTGGTTGTATATCAACCAATATTCTGTTTTA[T/C]TGTGTGTGTTGTT
Ahsnp825	[G/A]	AGCTCGACTAGTTTTGATTATA[G/A]CTTGAAATATTTAGAAAGAGATGTGTCGATGAGTTTTCGAGCATATTCAGGAGTCTCTAAAA
Ahsnp851	[T/C]	AGCTCGATTGTGTGGAACTTTCCTC[T/C]TTCGCTTCGGAGGTTTATACTTTCGTTATAACAGCGACGCGCCATCTTTTGATCTGCTT
Ahsnp915	[C/T]	AGCTCGGCCAAATTGCTATAAGGGCCAAAGTAGGCCCAAAGCAGAAGAT[C/T]GTATCACAGCCCACCTAAAGGTGGCTGACCAAAGA
Ahsnp946	[G/A]	AGCTCGGTCGCCGGGACCTGGCGCGACTTCCATTCAGGCAAAG[G/A]GGTTGTCCCCACAGACGGCGCCAATGTTGGTTCGTCGGGGT
Ahsnp957	[C/T]	AGCTCGTACAGAGGAGAAACGTGGATTGGAAGTTGACGTAAGGGTTAGGGGAATTTT[C/T]GTTTCGCCTTCCCCTGTTGGCTTTCAG
Ahsnp975	[T/C]	AGCTCGTGATATCTCAGTAATGT[T/C]TGCACCACTAGATCCATGTGTATAACGAGCAAGAGCCGAAAGATCGACATCCTTCGAGATT
Ahsnp981	[G/A]	AGCTCGTGGTAGAAACGAGTGCTTGGTCAGGGCACAGCCTGAGCCGAATTCAAGGCCCACTGGTG[G/A]ATACTTGGATTGGTGGCTA
Ahsnp1002	[A/G]	AGCTCTAACAACGCTACACGCAGTTGTAACCCCACCTCCTCCTCCTCTGCGTATT[A/G]GTAAGAAATGTCTAAACTTTACTATAGGA
Ahsnp1019	[A/T]	AGCTCTACAAAACTCATAAAATAAATC[A/T]TGAGGTAAGTCACGTTTTTCTCTTCAAATTTCCAGCCTTGATTTCGAGTTTCATGAG
Ahsnp1052	[G/A]	AGCTCTATCATCGTCATCGAGTTTCTAGTGTTGAGAGGATCT[G/A]CTCTTCTCCCTCTCTCGATCTGATATGTCTCATAAAAATATA
Ahsnp1090	[G/T]	AGCTCTCGACTA[G/T]TGTGGAGGTCTTCTTATGGTTCTTTCTATGCACCTTTCTGACCAAGGAGGGAAAACACAAAATGGGTTATGT
Ahsnp1106	[A/G]	AGCTCTCTGAC[A/G]CCATGGCTGCACTGGAACCCAAACCATAGCACACGCTTTCTGATTCTGGTTTGGGGGTGAGGTTTTTGATTAG
Ahsnp1139	[A/C]	AGCTCTGCTCAGAATGCTCTGTCTGTTGCTGAGAAGATGATGGAAAAGG[A/C]TTTATTGCTAAGCCTGTTTCTTCCACCATTATTAT
Ahsnp1164	[T/C]	AGCTCTGTTGGGCCGAGGAGGATGATCC[T/C]GACTCCCCGGGTTCGTTTGGTCGATCCATCACAGACTTCAGTTGGTACCTCCTCTC
Ahsnp1166	[A/C]	AGCTCTGTTGTTTCGCCGTC[A/C]TCTTCTCTAACCCTCTTCGTGGTATTATTTTCTGCTTCTACATGCTTTGGGCTTTTTTTGGTCC
Ahsnp1170	[G/C]	AGCTCTTATCTATTTAGTTTATTTAGTTTTTCATCTTTATTGGTCCTGTTTATTAGAACATATGTATAGGGCTT[G/C]AACATTATTT
Ahsnp1191	[A/G]	AGCTCTTCATGAGATTGAATGTGAGAAGAGACACTTATGCAGAAAATTTTGCTCAAG[A/G]CTTAGAGGATGATGATGTTGAAAATGG
Ahsnp1208	[A/G]	AGCTCTTGAAACTCTTGTGAAATTATGTTTATGTTGAGCCCTAG[A/G]TTGATTTGTGGTAGTTTATGTATATATAGCTTGATTATAG
Ahsnp1212	[G/A]	AGCTCTTGACCTGTCTAGCAAAAGCGCCG[G/A]AAGCTCGGACCAGAAAGGACATAGGTCATGGAAGAGCAAGTACAAGCCTTGCTGG
Ahsnp1214	[T/C]	AGCTCTTGCAGCGTCGTAACACTGATGGAATCCGTCATGGCCAAGATGGATCCTGAGATGACCAGTGCTTGGAC[T/C]ATCGCAGGAT
Ahsnp1233	[C/T]	AGCTCTTGTGATTCTTGAAAGAGCTATCTTGCTTGAGTTA[C/T]AACTTGAAAACACTTCTCCCAAACTGCGAATTTCCTAGACTAAT
Ahsnp1251	[C/A]	AGCTCTTTGAGAGGAGATCAGTAACGAGCCAACCTTATAAGAGGTCGGTCGTTTTTGTCTTCGTCCAACCCGGTCCTTATAG[C/A]TC
Ahsnp1254	[A/G]	AGCTCTTTGCCATCGTTTTGCTCGCTAGAAT[A/G]TCGTCACTGGAGCTATTCCATTCTCTCATTATTTTTTGGTAGAGTGAGTAACT
Ahsnp1270	[T/C]	AGCTCTTTTGGTGTGCATTCTTTACACTTGTATTCAATTTTCGTATTTTAGTATAGTGTTTCCTTGTT[T/C]TGTACAGTTTTTTTTT
Ahsnp1328	[C/A]	TAAAGAAGAGGCACAACCTACCATGCCCTTGGTGAG[C/A]AATGAAGAAGAGATTGAATCGGAAGCAAGCTACCAAGAGGAAGAGGTT
Ahsnp1332	[C/G]	TAATCCCCTCCTCAGTCAGCTTCACGACCTCCCGGG[C/G]CCCCTTAGCAATTTCCTTATTCTTCTTCTTCGGGGCGGCTGCTTCCTG
Ahsnp1345	[A/G]	TAATCCTAGCTCCCAGATCACAAAATGCTTTTTCAATGCTAATATCCCCTATGATGCAGGGGATTTGAAAGCTCCCA[A/G]GATCTTT
Ahsnp1348	[T/C]	TAAACTATGAATTTGGGCTGGAGAC[T/C]GTGAATTTTAGGTCGGAGGCCGGAAAGAGGTAAGGGAGGTAAGTTGATATGTGTATTGT
Ahsnp1365	[C/T]	TAATCCTAGGGAGGAAGACCTCCCGGGACGTTCAGTGACCAATAAGGAGTATCCCTTTGAGGAACCAAAGGAAT[C/T]TGAGGCTCAT
Ahsnp1376	[A/G]	TAATGCTCAGCGCGAAGAACGAAGCGACGAACATTGAACGCCTCAACATACCAAGAGACACGCGCACAA[A/G]AGACGCGCCTCTCCC
Ahsnp1387	[T/C]	TAA[T/C]CGGGTTTTACAGGACGGGTCACAAGTGGAATAGCAACAACAGTTCCATCTGGATGATTTAGGATCTGAACATCCGGGTCCA
Ahsnp1441	[T/C]	TAAAGATCATGGTGCCTATGATGCAAGGTATTAGGAACTTTTCGGGATC[T/C]GGTTTCTTCTGAGGTAATTACTGTTGAACCAAG
Ahsnp1459	[T/C]	TAAA[T/C]TGGGTGTAAGATTCATATCGCGGAACTGGCTTGAAGCTCTTCTTGTTGTCACGTGGCTTTTCATCATCATTTTCGGCC
Ahsnp1538	[G/A]	TAAGGTTTCCCCGACATTGGTCGTCTTATCCTGGGCATCGCCGATTTAGACCTCTTCCATCTC[G/A]CCTTCAGGTTGTGGGCGAA
Ahsnp1557	[T/G]	TAATCATCCTAACCTTTCTTGGAAGGATCAACAGAAGCCTCAGCAAGGTTTCAACAA[T/G]AATCAAGGTGGAAGAACCCAGAATA
Ahsnp1567	[C/T]	TAATCTCTTACAGCAAAGAAAAAGAGTAGCAGTCTGTAAACATCCTGATCTACTTCCTCAATGTGTA[C/T]TGTGTCAGTAATTTGTA
Ahsnp1572	[C/T]	TAATGAACTGTCGAACCGGCTGAGAATCGGCAGTTGAACCGAACCAAAA[C/T]CCGTCGGTTTTCTAAAATCTTCACCAAATCGCGCC
Ahsnp1733	[T/C]	AGCTCGTAGCCTGCATAGGGCTAGACATGCATCATCCTTGATTGCGCATCTA[T/C]ATTTGATTGTGTTTGCTTATTTTATTTCCATG
Ahsnp1736	[A/G]	AGCTCGTCGGCCC[A/G]TGCGCCTTTCTTGCTGTCTAAGCGTTTCTTGAGGCATAGCAGGAGGACTTTGTTTGCGGAGTTCAGTTGTC
Ahsnp1737	[G/A]	AGCTCGTCGGCCCATGCGCCTTTCTTGCTGTCTAAGC[G/A]TTTCTTGAGGCATAGCAGGAGGACTTTGTTTGCGGAGTTCAGTTGTC
Ahsnp1757	[C/T]	AGCTCTCTCTCCCTCTGGTTCTGATTTCCAACAATGACGATGCAGCTCTGAGCCTCGCCCGCGCCACTCCCCCTTTTCCT[C/T]TTCA
Ahsnp1766	[G/A]	AGCTCTGGCTGGACGTCTAACGCCCCAAATGGGTAGCATTGCTAGC[G/A]TTGAACGCCAGCCAGGGAGCAGACCCTTGGTGTTCACA
Ahsnp1785	[T/C]	CAAGCAGCTTCAAAAAGATTCTTAGGCTCCCGGGGGGTTAGATGTCAGAA[T/C]AGATTCCAGGATCCCAAACCTTGCTTTTACAC
Ahsnp1818	[C/T]	GAATCCTGCAATCAGGGCTTCATATTATG[C/T]CTGATTGTTAGAAGCTGGAAATTCAAATTTGAGGAAAACCTCTATCTGCGTTCCC
Ahsnp1835	[C/A]	TAAAAGCTAAATCCA[C/A]CTAAAGATGTTCTATTTGAAAAGTGTGATATGTATTGCTGGAGCTAAATGCCAAATTCGGCGTTTACCG
Ahsnp1850	[A/G]	TAAACTCTTATCCTCTTGTTGTGAATCCTTGGTTGTGCTCCCTGCGGTGGGATTCCC[A/G]GTGGTCATAATCTGCCTCAGCAGNNNT
Ahsnp1971	[A/T]	TAATAGCTAGAGATAGCTACACC[A/T]GTATAGCAAGGTTGCTTACAGGGGTTGTGCCAACTGGAAAGCCATGTCTGGAACTAGTACT
Ahsnp1977	[G/A]	TAATATATTTTCAGCCAACAACGATAATCCATTCACAGAATACAAATAAACAACCAAATCAAAAAGCGCGC[G/A]CACACACACACTC
Ahsnp1983	[G/A]	TAATCACCCGAAATTTTGGAGAGAAGAACTGGGAAAATTTC[G/A]AGCTTACGTTACCAGTTTCACATATGGGTTTTGTAGAGCTA
Ahsnp2056	[C/T]	TATCGTCATCATGCATGGAACCACAAACGAAAACGGATTTTGTGACACAAACCTCACTCC[C/T]TCATGAGTATTACGAATTATCT
Ahsnp9	[A/G]	AGCTCT[A/G]AAAAGTTAGTCAATAGAAGTCAGTTCATTACACATTTTTGTCGATGACTTGCCCCCAGATGAATTCCATAGATTTTTC
Ahsnp10	[T/C]	AGCTCTAAAAAGTTAGTCAATAGAAGTCAG[T/C]TCATTACACATTTTTGTCGATGACTTGCCCCCAGATGAATTCCATAGATTTTTC
Ahsnp14	[A/T]	TAACTACTCGCAACGAAAATGTTGGTCCAACAGTCCAAAATTATAGC[A/T]CTTACTCTCTCAAGGGACTGTCAAATGATTATTGTTG
Ahsnp63	[G/A]	TAAGAAAGCAAAATGGAAGATCAAAGCTTGCTATAAAATGCTACAATTGAAATGAAAATGCAAACTACATAAACCCTA[G/A]GAGAGC
Ahsnp88	[A/G]	AGCTCTATCTACACAACTGCAAGAAT[A/G]TCCTCGAAACCATGTGAACCTACGATTTGTGAGTGGCAAATTTACTAAATGCATATCT
Ahsnp97	[T/C]	AGCTAACCAAAAAATCTTAGGGAAGGTC[T/C]CACTTGTCCGCCACGTCAGCAGGCACGTCAGCGAACAATGACGCGTGACGGCACCT
Ahsnp111	[A/T]	T[A/T]AAATGACTAAAAACACAACCTTATCCAAGAATGCTGAACTTGTTTATCCGTTGGTCGGTGTAACGTTTTATTCTGAATGAC
Ahsnp120	[A/G]	AGCTCCACTCTATCTCGACCAACCACCAAAGGGGAGATAC[A/G]GCCATTTCTGACTGCCTCGCCAATCATTCTATGTAGTACATCCA
Ahsnp123	[A/G]	AGCTCTTCCCAGATGAGCAACTGATGACGGTTCACAAAGCACCATGGTTTGCAAACATTGCCAACTTCAAGGTAACTG[A/G]GGCTTT
Ahsnp131	[G/A]	AGCTCCTGCGTCAGATG[G/A]AGAACGCTCACGCGAAAGGTGAACGCAAAAATGCCGAACAAAACAAATACAAAGAAAACGCAACTAA
Ahsnp132	[C/T]	AGCTCGGGGATATAGATTGGGAAGAAGATAACAATAATAATGAAGAGTAGTT[C/T]GAAGCCAACTATGAAGTCAATAAAAAAAATGA
Ahsnp155	[G/A]	AGCTCAAAACGGCAACAAAAATGCTGACCTAAAGG[G/A]GTGGAGAGTGAGCTGTCCGTTTTATTTGATGATGTGGATAGAGAACAAA
Ahsnp163	[T/C]	AGCTCAAACCAATATAAAGATGGGAGTCCACTTCCCTTA[T/C]CGAAGGTTTTCATCCGAAAGTTTTGCCAAGCACCTTCTCTTACCG
Ahsnp172	[A/G]	AGCTCAAAGCCACTGCTTCCGCGTCCGGTTCCGTCGCTGC[A/G]TGGCTGCTATCATCATCTTCACTTGAGAATTGTGGTACAGCTGC
Ahsnp253	[T/C]	AGCTCAATGGTGT[T/C]GCTTGATTTATGTAGCCAACCCCATCTAGTCGGATAAAGCTTTGTTGTTGTTGTTGTCCTTGTTGTTGTAT
Ahsnp276	[A/T]	AGCTCACATGCATGCAGTCGTGCGTATGCATTCCCTACAGTGTGTACGCATCTTTGCGCAAA[A/T]ATTTCATCGTGCGTACGCACGA
Ahsnp279	[C/T]	AGCTCACCAAAAAATCTTAGGGAGGGTCCCACTTGTCTGCCACGT[C/T]AGAGCCACGTCAGCAGCCACATCAGCGCCACGTCAGGGC
Ahsnp332	[A/G]	AGCTCAGATCAGGGCTGAATAGTGGTGGAAGCACAGCAATACCGCAGTAGAAGCTCGACAAAA[A/G]CAGAGGCGTAAGTGCGGCAAA
Ahsnp342	[G/A]	AGCTCAGATTTCTTCTCCTCAATTGGTTG[G/A]TGGTGCACGAAATTGTGATGTCCAGGCTCAAACAATCCCTGGCAACGTGAGCAAC
Ahsnp368	[G/A]	AGCTCAGTCACTGAGAATCGTCGTCGAGTTGTTATCTTCGGTGTCGACCTTTGAGTTTT[G/A]TGGTAATCCGAGCTTTACTCCAAGA
Ahsnp377	[C/A]	AGCTCATACCGAGTAGGAAAGGCATGCATCATATGCATTTGAGTGACTTGTTTGGTCTGCATTCTTGGGTTTG[C/A]GTAATCGGTAT
Ahsnp383	[G/T]	AGCTCATATCTTGGGTAGAACTTTGCCCAAGCTTGATGAAGATGGTTGGAATTCT[G/T]TCAACCATCTGACGAACAAAGATCCTTGG
Ahsnp429	[G/A]	AGCTCATGCTCATGAGCCACAACAACAACAACAACAACAACAAGAGGCA[G/A]AAGAGTAACCACACTTTCTAGCACTTCAACCACCA
Ahsnp444	[C/T]	AGCTCATGTGTCGGTTACTTTGGCAGAACC[C/T]GACACACCTGGTAGCTAACCCGAATATTGTCTCTCTGATATGCCTCCACACTCT
Ahsnp454	[T/C]	AGCTCATTACTGG[T/C]GTTGAATGCCAAAACTGGCACCCAACACCAGAAAGAGAGAAATCTTGGGAGTTCAACGCCCATTTAGGAGT
Ahsnp601	[C/T]	AGCTCCCCTGTTTCCTTTCTTC[C/T]GTTTTCCCTTTCTTTCTTTTCCCTGTTTCCTTTCTTTCCCTTTCTGAACGTAGGTTTAGGGA
Ahsnp610	[G/A]	AGCTCCCGGATTATCCGGTTTGCATAAGTGTTATCT[G/A]CCAGCTATCCTCAAAGCCCGACTTCTTGGAAAGAAAGCGTGAGTAGAA
Ahsnp639	[G/A]	AGCTCCGAGCACTCAAAGTGGTCCTGGGCATATTTCTGGTGATGAGTCATCACCAGAGCGCTAAC[G/A]TGGCGTCGTTTTGCCAGGC
Ahsnp662	[A/G]	AGCTCCGATTGCCGCATCGTTTGCGGCCAC[A/G]CGACCACCACGTCAAGCTCTTCGAAACCATACGAACGAAGTGGTCAGGAATTTA
Ahsnp677	[T/C]	AGCTCCGGCCATATCGGT[T/C]GCTCGATTTAGTGCATGACTTTGAACTTTTTATATATTGTATGACTTTCGTATGTGACGTTCTTGT
Ahsnp678	[G/A]	AGCTCCGGCCATATCGGTT[G/A]CTCGATTTAGTGCATGACTTTGAACTTTTTATATATTGTATGACTTTCGTATGTGACGTTCTTGT
Ahsnp774	[C/G]	AGCTCCTTCCACACAAATGTCTGAAATGACTTGATCTAGCCTTTGATCGAAATTGAATCTTTTACTGTAAA[C/G]ATGTGGGTATCCT
Ahsnp790	[A/G]	AGCTCCTTTAGAGGCAAGCTACTAGAGAAGTACATCTATATCTTTTTCTTATTTCTTATGCTGATGGGATATA[A/G]TGCATTGTTAT
Ahsnp799	[A/G]	AGCTCGAACCAATGAAGCTCGACCTCAAGTTGGGGCACTATTCATACCTTGGCCTACAACTTAGCCAGGTC[A/G]AAAATGAATAAGG
Ahsnp803	[A/G]	AGCTCGAAGGCGTGGCACGCCAGGTTAGCTAGAAAAAGGAGGC[A/G]TGCCACTTGAAGCCAGGCGTGGCACACCACTCAAAAACCAG
Ahsnp810	[T/C]	AGCTCGACAGAGAC[T/C]CTCTGATGATGATTAGATGTTGCTCAATTGGTTTCAAGTCGGCATTGCTCCCTCCCTGGTTTGAAATTCA
Ahsnp816	[A/G]	AGCTCGACCTGACTCTCTTCA[A/G]TTTGGACAATGTTGTGGAAGATGGTAGGATTGGCCCTGCCCCGGATGATGAAGATGATGATGT
Ahsnp819	[G/A]	AGCTCGACGCACTGA[G/A]CGCGTGGCCACGAATGGTGCGGCGATCGGAGCCCGGATGGAGGAGTTATGGTAGTGAGAAGGAAAGGAG
Ahsnp837	[A/G]	AGCTCGAGTCGAGAGCGCA[A/G]ATGGAACTGCCGGAGGAGAAGAGCAATGAAGAACAACATATTACAATATCTTTGAAAGAGTACAA
Ahsnp853	[G/A]	AGCTC[G/A]ATTTGGGTTCCCTGATCACTTTTTATATTTACACTTGCGCCATTCCCGGTTTTGTTCGAGGGGACGTCCACGTAGAGAT
Ahsnp862	[A/C]	AGCTCGCATCATTGTTCGCTGGTCATCTCCTTTGTTTCTTGTGTTCCTTCCATTTTTGCAAGCTTCCTCTCCATTCTCTA[A/C]GCCA
Ahsnp873	[C/T]	AGCTCGCGAAGAACTT[C/T]GACCCTAACCGGAAGGCGAAATCGAAGAAGTTCAGATCGGAGATACACAAGACAAAACAACAAACATA
Ahsnp919	[C/T]	AGCTCGGCCCTTTTTTCTGGATGAGAATGATGAGCCCGCCTTTCCCCTTGGAATGGCAAAAGAATG[C/T]AAGGGAATCTAGATATAC
Ahsnp966	[G/A]	AGCTCGTCCCGTGGATAAACATCAGTGTGGTTGTTGTATGATTATGATTATGATCATGTTTATGATTGAGAATAACTC[G/A]AGTTAG
Ahsnp972	[G/A]	AGCTCGTCGCGATGAACGTGTGGTC[G/A]CAGACGGGTCAAGGATTAGAACTCCGCATTGAAAGGTAATTGAATTTGAAGTTGAACAA
Ahsnp1005	[G/T]	AGCTCTAAGTCCTAATCTAAAACCCCATGCTTTGATATGGCTTCATTTTCCTTTGACATAGCATCTCCATTTTGCTTCTA[G/T]CCTT
Ahsnp1007	[G/A]	AGCTCTAA[G/A]TTGTCCATTTTCAATCAAACCATATTCAAGTGAGAAAATAAAGCTTGAGGATAAGAATTTTACCCACTTGAATGTT
Ahsnp1011	[G/T]	AGCTCTAATGAAGCTGAATGCAA[G/T]TTATTTGGTACAAAGCCTCTAGAGGAAGAACTTCCACTGCTTACCAAAGAAATCCATGCTT
Ahsnp1044	[G/A]	AGCTCTAGTTCTATCTTATTTTCAATGGCACCAAGAGAAGTTGAATCATCTTCATGAAAGAACACAACTTGAGGAGCA[G/A]CGGCCG
Ahsnp1119	[T/C]	AGCTCTGAGCGATCACTTGAATGAAGTGTGTAAGCATTAGGAATTGACCAGCGTAGCATTGAAGC[T/C]GGAGAAACCATTTGTAACG
Ahsnp1142	[A/G]	AGCTCTGCTGTGGAAGCGTCTCTCAGGATCACGTTTTTGGGCAATGGGAGTATGGCGTTGGAATTGACTTGAG[A/G]ATTGGGTATCG
Ahsnp1168	[C/T]	AGCTCTTAGCCATTGTTCATGCATTGGATAGAATCAGATCTTACTTGCTAGGCTCCAAAATAGTGGTATATACGGATATG[C/T]AGCT
Ahsnp1207	[G/T]	AGCTCTTCTTTTCTATCTAAATAAATCTGGTAAGATCTCTCTCTTCACGCTCCA[G/T]TTTTGTGCCCTAAGTTCTGTTCGTTTTTGT
Ahsnp1213	[G/A]	AGCTCTTGACGCCGTCGCTGCGTCGACCACCAGCCTCGCTCATCGTCGTTGTCCGGCCA[G/A]GTTGCTGCTGTCGGCTGCACACGCG
Ahsnp1264	[G/T]	AGCTCTTTTCCCCAATGAAAAGGGAATTAGCTACTCATGGCTTACGAAATGAAAAAAATGAAAAATGAAGAAAGAAGAGAA[G/T]AGG
Ahsnp1269	[C/A]	AGCTCTTTTGACAATATAGTCTCTTGACCATTTGGTCTTTTGATCATTCATGGGGG[C/A]TGGTCATTTGGCCATCCCTGGACTTTCA
Ahsnp1274	[G/A]	AGCTCTTTTTGTGTGCTGCATGTATTTGTGTGTATAGAAAGGAAATAGTGTTTGATTGGTGATTTTTTTTCTTTTGGC[G/A]TATTCA
Ahsnp1294	[C/G]	TAAAATCCGATCTGTCGAGGGTGTGTGACCCTTATTTTTGGATGAGA[C/G]GGATGATGCCCTTTTTTCCATTGTATTAGGAGGAGAA
Ahsnp1303	[A/C]	TAACGACTTACCTATGAAATTATTCCGGTAGAAATGTAGAG[A/C]TTGATGCGGTGAACGTGTGGGCAAACGGTGCGGTGATCGGAGC
Ahsnp1325	[C/T]	TAAG[C/T]TCCAACATGGGACAACTAAGGGTGGAGCACCAAGAGCATTACATCCTCCTCCATGAAATTAGAGAAGACCAAAAGAGTCA
Ahsnp1361	[T/C]	TAAAAAGGCAAAGAAGGCTACGGCGGCTCAAAACATCTCGGCCAAGGTGGCTGGGGAGGGGTCCTCT[T/C]AGGTTTTGTCGAAGCCT
Ahsnp1363	[C/T]	TAATATGCACGAGACTATATATTTTTATGAGACATATCAGATCGAGAGAGGGAGAAGAG[C/T]AGATCCTCTCAACACTAGAAACT
Ahsnp1386	[T/C]	TAATAGG[T/C]TGGGGTTTGCCTCTCGCCCTCCAAGGTAAGGCAAAAAGAGTGGTAACCCTCAGCCAACCTGACCTTGAAGTAAGTAC
Ahsnp1420	[A/G]	TAAAATAC[A/G]TGCCAACTCTATACGAGTGACCGGGTGTTCTCGTCTTCCTTTATATTCTCCTGATTTGCGAATGGAGGGGGTGAGG
Ahsnp1422	[T/A]	TAAAATATCAA[T/A]TTTTTTTTTTGAAAATTGGCCCAATAGCTGACCCACCTTGCAAAAATAAAGTTGCACTGAGCACACCAACTAA
Ahsnp1424	[T/C]	TAAAATCATGTGCCAGCA[T/C]CGATGCGTACGCGTACAGCGCGCGTACGCGTCCCTGAAGTTTTCGCGATCCACGCGTGCGCGTA
Ahsnp1435	[T/C]	TAAACTTTGATTGAGAGGATCCATTGCTGGTTTGGACTATACTTG[T/C]AACGGAAGTTATTTTGTGAATTCCGAATTGGCATAAATC
Ahsnp1478	[C/A]	TAACCTTCTCTGAGGTTGGACTACTGCTTTGAAATTCACCTCCAAGAGAATTTTATGCATACATACTGCAGGG[C/A]TAATGCCCT
Ahsnp1523	[G/A]	TAAGCA[G/A]GTTTTTAGTAGAATCAGAGATGAGTTATACCTGGGTACTCCAGTGTATTTATAACGGTGTAGAGTGACCTTTTCAG
Ahsnp1541	[G/A]	TAAGTGATTCAGAGCTTATAGGGGCAAGAATGGTCTAGAAGAGGGAAAG[G/A]AAGCATGAATAAGTGGAAGGAGCATAAAAATGG
Ahsnp1584	[G/A]	TAATGGTTCAAGA[G/A]TTCTATGCTAATGCATGGATCACTAAGAACCATGACCAAAGTGTGAACCCGAACCCAAGGAGGTTGGCATT
Ahsnp1608	[C/A]	AGCTCTATGTTT[C/A]TACCGGAACAATTTCATAGGTAACTCATTATTTCACACCCAGCCTTCATTTCCACCAATTTTCAAGTTTTGA
Ahsnp1652	[C/T]	AGCTCAAGAATGACAATGACGCAATGGACGACAGTAGTGTCTCCCT[C/T]CTTGCGGTGGCGGTGGAGGCTACTATAAGCTAGGGGAT
Ahsnp1746	[T/A]	AGCTCTACAAGCTCATGACTATGCAA[T/A]CTGGAGTCTTTGTTGTTCACATGACATCCCGTCTTGCCTCTCGTGTCTTCACCATTGG
Ahsnp1760	[A/G]	AGCTCTCTTTTGTAGCCTACTCATGCACCTATATTCAAGCTCTTCCCTGTGACTATATATTTGAAAACCTGGAAACTGATCA[A/G]CC
Ahsnp1770	[T/C]	AGCTCTTCTACCGTTCCTCCGACTTCCTCTTCATCTCCTATGTATGCCTCTCTTC[T/C]CGGTCCTGGGGGTGGTGCGCGGTCTATTC
Ahsnp1805	[C/T]	GAAACTTCGGATTGCCTTTGCAAGTACACTCCCCCCTGTTTCTTACTCAAAGCTCTA[C/T]GCGATTGGACATCCTCTTGGAGTAAAG
Ahsnp1844	[G/A]	TAAACA[G/A]CTTTTAGAGATTTACTTTGCATCTCTCATGACATTTTTAGATCTGAATTTTATACACTTTGACGGCATGATTCTCTAA
Ahsnp1891	[C/T]	TAACAATTTGTTCTCTATCCACATCATCAAATAAAACGGACAGCTCACTCTCCAC[C/T]CCTTTAGGTCAGCATTTTTGTTGCCGTTT
Ahsnp1935	[C/G]	TAAGCAATCCTGCTCTTATCACCAACTCAGAGAAG[C/G]TCCTGATTTCCATAGGCCCTGGTAAACTGAAGATGTTGCTTCGGAGCCC
Ahsnp1981	[G/A]	TAATCAATGAATTAGTTAGGTTTCTAGGATTCTCACCTTACCAATGAAAAATTAGGACAAGACTC[G/A]ACAAATCTACCAAGTTACA
Ahsnp2013	[T/C]	TAATGTCAGCCTCCATGCCTTTCATCCGCGTGTTGTCAGCTATGATCATGGTGA[T/C]GAAAGCACCAATTGATAGGGTGGAGCTATG
Ahsnp2021	[A/G]	TAATTCAAATAATCTGTAGCACAAAAGGATTCATAAAGTAGCTTGCAAGCGTAAATAAAAGGAATATTGAACCT[A/G]ATCAAAAGCG
Ahsnp49	[A/T]	AGCTCTAA[A/T]TTCATGGTAACTCAACCTCTCTTGACTTGATCAATTGCCAATTCCTTGATCAATTTCTCATGAGAAGAGATGAAGC
Ahsnp54	[G/T]	AGCTCCCAGCGAGATGTGAAGAAAGAAGAAAAAGAAGAGAGAAAGAAAAGTGAAGATGGAAGAAGAGAGA[G/T]AAGTAGAGTTCGAA
Ahsnp148	[C/T]	AGCTCTGAGCATGGCACGCCAAGCTTTTGAAATCAATTCTCAACAATGGGCGTGCCA[C/T]TTGAAGCTCTGGGCGTGGCACGCCAAG
Ahsnp156	[G/A]	AGCTCAAAACTCATCATCATCAGCAATTTACAAGTAGTCACCTCACAAATAGCAGGGAGCTACCAAGCCAAG[G/A]ATCCCACCATGA
Ahsnp159	[C/G]	AGCTCAAAAGGATTCTTGAAAAAACTGTGGGGG[C/G]CTCAAGAAAAGAATGATCAAAGAAGTTGGATGATACTCTTTGGGCATATAG
Ahsnp170	[T/C]	AGCTCAAAGAGTGCCCTAACATCGGTAACGTCGCTGGGAAGGGCGATGAAGACGGAGACATAGACGGT[T/C]CTCAGGGTTCTTCCCG
Ahsnp171	[T/C]	AGCTCAAAGCAGGGACACTATTCATACC[T/C]AGGGTCGAGCTGTATGACCCGGGCTGATCGACGACAAATCAACCGACCTGTTCAGA
Ahsnp280	[A/G]	AGCTCACCAAGAATCTGGGTCTGGATATGGATCAGGGTCTACT[A/G]CTACAACTGTCGCTATTGCTCCTGGACATTCGACACAGAAA
Ahsnp281	[G/A]	AGCTCACCAAGAATCTGGGTCTGGATATGGATCAGGGTCTACTGCT[G/A]CAACTGTCGCTATTGCTCCTGGACATTCGACACAGAAA
Ahsnp296	[T/G]	AGCTCACGGCCA[T/G]TAGGACAAGCATGCATCATGTGTATTTGTTTGTAATTATTTGGGTGTGCATCATTACTTGGGTTGCCTATTT
Ahsnp321	[G/A]	AGCTCACTTAGATAGTTTTGGAGAGTAATTAGGAGTAGGAGTAGGAGTATTGT[G/A]GCTTTGCTCTCTGATGAGCGGATAATTTGTA
Ahsnp384	[T/G]	AGCTCATATTCACAACATGGTTAGCCAATGTTGTCAT[T/G]GTAAAGAAACATAATAGTAAATGGCACATGTTCGTCGACTTCACTGA
Ahsnp402	[T/C]	AGCTCATCGACATTGACCTCATTGCCGACCGCACCCATCCCCGACTGCTGTTCAAACTCAACGTA[T/C]AGCTCTATCATAAGCACTT
Ahsnp408	[T/G]	AGCTCATCGTACTCAACATTGGAAAGGAGAAAAA[T/G]GTTAGCTTCTTACTTATTTTATTTAGGAAAAGTATAGAGTACCAACATAT
Ahsnp433	[T/A]	AGCTCATGGCCAATAAAACAGGCATGCATCATATGCATCTATTTGCTATTGTTTG[T/A]TTGTGCATATTGTATCTAGTTTTCCTATC
Ahsnp450	[G/A]	AGCTCATTACCTGCAGTAGGACCAGACATGCATCATACTTGTTTAT[G/A]CATAACTATGTGAATTCATATTGAATGTGATTGTGCAT
Ahsnp481	[A/G]	AGCTCATTTGTCAATTTCGACCCGCACCCAACACAATCTGACTCGCAAGTCA[A/G]ATAAGGAATTCTAGCGGCATAACCTCTGCAAT
Ahsnp486	[C/T]	AGCTCATTTTACAAATCTATCATCCCTCCA[C/T]AATAGTAAATCAAGCATCACAATATCACAGTGAGCTTTCCACAAATCTATCATC
Ahsnp489	[T/C]	AGCTCCAAAACGCTCTAAACGCTAGGCTCGACATTTAGTTATG[T/C]TGAGGCAGAAAGCTTTGTTGAAGTTACTGGTTGCCTAGCGC
Ahsnp524	[G/A]	AGCTCCACAATTCATACCCAACTTGACTTGTATGACAAGTAAGATTTTGTCAAGCACCACTTTATGGGCTGATCCACA[G/A]CTCATC
Ahsnp531	[A/G]	AGCTCCACATTCTGAGGGTGACTTTGAACGCCGGTTTGGGCCATCAAATCTTGGGCAAAGTATGG[A/G]CTATCATATATTGCTGAAA
Ahsnp537	[A/C]	AGCTCCACGTGTGACATGAATCCTTCACGTGAAACTCTAATCACTCTCTAGGGA[A/C]TCAATTTACCCACTAAGTCCTCTAATCCTC
Ahsnp543	[C/G]	AGCTCCAGATACTCACACACCAATTCGAAACAC[C/G]GAATGGCAGCCCAGTTGTTAGGATGAAGCTATGATGGGGCAACGTCACAAC
Ahsnp591	[A/G]	AGCTCCCAGTATTCGTAGAAAGTCTCGGACTCGTCCT[A/G]AACAATCATGGAAATGTCTTTCCTCAGTTTATCAGTGACTTCAGCTG
Ahsnp607	[T/C]	AGCTCCCGCAAGTCCTATGGG[T/C]GTACTGGACAACGCTACACTCCACCACCTGGGAATCACCCTTCCGACTTTATTACGGAATGGA
Ahsnp649	[A/C]	AGCTCCGATCGCTGCACTGTTTTGGCCACGCGTCTGCGGAGTCAAG[A/C]TCTACAAAGCCCGGGACATTGTGAGGTAAGAAAGTCAC
Ahsnp652	[G/A]	AGCTCCGATTGACGAGCCGTCA[G/A]TGGCCACGCATTCATCTCGGAATTCTCTACAAAACCCAGTATATTCAAAGGTGAGAAAACGG
Ahsnp653	[C/G]	AGCTCCGATTGACGAGTCGTTTACGGCCACGCGAAGCTCTCAT[C/G]GAGATCTACGTTTCTATTCAAGCAAATCTGGTAAGATTTTG
Ahsnp676	[G/A]	AGCTCCG[G/A]CAGCACAAAAAGCAGCGGCAACAGTGGCAGGAGCGACGAAAATGGCGGCAACAGAGCGACCAACATGATGCAAAGAG
Ahsnp683	[T/C]	AGCTCCGTAGCTCAAGTTATGGTGATTTGAAGATCAAAGAGAGTTAGGT[T/C]TCTCTCTTCTCTTATCTCTTCTCACTTCAGCGTGG
Ahsnp690	[G/A]	AGCTCCTAACACTCATATGTACTTATACTCC[G/A]TAATCTTTGGTTACATCATTGAGACTGAGAAATTTTACAGAATTTGCATGATA
Ahsnp692	[A/G]	AGCTCCTAACCTTCAATAATAGAGGTTTAGTTACTCATGATAATGAAAAAACTAAAGAGAAAAGA[A/G]AGATGCACGTATGTGGCTT
Ahsnp720	[G/A]	AGCTCCTCAGGTGAAGCTATGTGGAAGTTGGCGTGCTTCTGACATGGTAGGCATGTGAT[G/A]CATGAGCATCTTTCCTATCTTATCC
Ahsnp732	[G/A]	AGCTCCTCCGTCGCTGTCGAGATTGATGGTCATCCTTGCCTTGCCACGCCGCACCCTTACCTTGCCATTGAA[G/A]GACATCCTCTGA
Ahsnp744	[A/T]	AGCTCCTCTCATATCTGTTTGAGCCTTGTGTAATAATCGGTGATAGTCAAATTACTTTGTTTCATGGCAAAAAA[A/T]TTTTCCTGCA
Ahsnp750	[T/C]	AGCTCCTCTT[T/C]GCCCATTTGGTTGGGGGAGTCTTTTACGTTCGACGTTACCCAGGCGTATCGGTCGTAAGCCGCTCTCGCGGCAA
Ahsnp753	[T/C]	AGCTCCTGAAGACCTCCAAGAATGATACCAAAAAGACTAAG[T/C]TAGAGGGCTTGTACACCACACATAAACATATTTTATCTCCTAG
Ahsnp754	[T/C]	AGCTCCTGAAGACCTCCAAGAATGATACCAAAAAGACTAAGT[T/C]AGAGGGCTTGTACACCACACATAAACATATTTTATCTCCTAG
Ahsnp765	[C/T]	AGCTCCTGCTTCCTGGAGAGTAATCC[C/T]TCTGGATGCTGCCATGTTATTTGTGCGTAAATCAACAAAATCAGCAGAAAAGGAGCTT
Ahsnp767	[G/A]	AGCTCCTGTATGACGTAAGTGAGCCACTAAATCTCCTTTATT[G/A]CTGAAGCTAGTGCTTGATACTCTGTCTCACATGAAGATGCTG
Ahsnp778	[G/A]	AGCTCCTTCCGTTAGGGGGGATAAGGATTTTCCAGATGCTCATAGCATAGGGGCAGTCTCGAAGCACATGAATG[G/A]CTGATTCTTC
Ahsnp798	[G/C]	AGCTCGAACACACAAAACCTGTGAGATTAGAGCATTTTATCAACCTTTTTGCATGTAGTT[G/C]CATCCATAAAGATAGGTTGCATTT
Ahsnp846	[A/C]	AGCTCGATGGCATGGCATAGTAGGAATGCCAATGTTAGGGGCGTGCCACTTGAAG[A/C]GTTGGCCGTGGTGCGCCAAGCCAAAATTG
Ahsnp849	[T/C]	AGCTCGATTGAATGGTCTTGGAAGATGTTTGGGTATCTTAGTGAGAATTCAGATTGCGTACCACCCAGTTGGAA[T/C]ACTGTAAATC
Ahsnp878	[T/A]	AGCTCGCGAGGGAGAGAGGAAGTAGCACCGCCGCCACTGGAGGGGAGCCTGACTGCCCTCCTCACTGCTACCTCCGTCAC[T/A]GTCG
Ahsnp925	[T/A]	AGCTCGGCGTCGGTTAGCCTCTGAGGGGGGTGAAG[T/A]AATTGTTATCGATTCACCAGTCTCATCTAAAGGCAATTCTAAACCACCA
Ahsnp939	[G/A]	AGCTCGGGGGTTCGGGG[G/A]TTGCAACTCACGTCGACGACGCTGACAGTTGCAGGTCACGGATGTTCGGCAGCGTGAGGAGTGACAG
Ahsnp963	[C/T]	AGCTCGTCACAGTCATTCAATCATTGAATCCTACTTGGAATACCTTC[C/T]GGATTCTCTTGAATGCCGCCATCACTCTAGCTTACGC
Ahsnp986	[G/C]	AGCTCGTTCACGGATCGCACGAGCATCTCTGGAAAAGTCGGTCTCTGTCT[G/C]TAGAGTTGCTGTTGCTTTGCTATCATGTTGAACT
Ahsnp995	[A/G]	AGCTCTAAACCTCTTCTGAGATAACGTCAAACTTGTTCTATTGTCAAGGTGTCGTCATCCGAATTCTTCATGAGGA[A/G]ATGGGGGT
Ahsnp998	[G/A]	AGCTCTAAATGATGCACTTCAAATGGCATTAGAAAGTAGACATTCAG[G/A]GCTTTCCAACAATATATAATAGTATGGGTGGACAGCA
Ahsnp1015	[C/A]	AGCTCTACAAAACCCATGTAAGAAACTCGTAAGGAAAGCTCAAATACCTATTAGTTTCTCTCTTCAAAATTT[C/A]GGGTTTTCTAGG
Ahsnp1016	[T/C]	AGCTCTACAAAACC[T/C]ATACAACCAATTCTCAGCCATTATTTTCGAGTTTCATGGGTGAAATGTTGAGATTTTGGGTTCTTTGATG
Ahsnp1061	[T/C]	AGCTCTATGGACACGTACTCAGGTTACAACCAGATCCCGATGCACTGCCTTGACGAGGAAAAAA[T/C]GGTGTTCATAACGCCAACTG
Ahsnp1205	[T/C]	AGCTCTTCTCTCATCATCTTCTCACTTCGGCACTTTCACATTTTCTAAACCCTAGTTTTTTCTCTGAAGCATGAGC[T/C]AGTAAACC
Ahsnp1206	[G/A]	AGCTCTTCTGATCTTTTTTTTTCCCATGTAGAAGATGAATAAAT[G/A]GTCAAATTTTACACACTGTATTATATTATTGTTGGTAGTA
Ahsnp1225	[C/T]	AGCTCTTGGTGAAAATTGGGAAAATTTAGGATTCGTA[C/T]CCTAGTTACAGACCACAAACATGGCAATTGAGTAAAATCAATACAAA
Ahsnp1237	[A/G]	AGCTCTTTAGAAAGAGGTCGGTGACGACCAACCTTATAAGAGGTCGGCCATTTCTTGTCTTCGTCCGACCTG[A/G]ATCGTCTAAGTC
Ahsnp1244	[C/T]	AGCTCTTTCCGATTCTGCTCTCTGATTCCTCATTTTCTGT[C/T]CCAAATTTGTAGTTTTTTCTCTTTTTCAGCTTTGTTTCAGCTAT
Ahsnp1245	[G/A]	AGCTCTTTCTCGGATCTCTGGGAGTAGGTCGA[G/A]TTCTTCCCTTTGAATTTGGGAGTTAGCCTCTTCATTGTAGAGGATCATTCTG
Ahsnp1252	[G/A]	AGCTCTTTGATTATCTGGATTGCTTTTTCTCCTAGGCCGTCAGGG[G/A]CTCGGGCTTCAGTGGGCGGTTGCCTTCCTTTGGTTGCTG
Ahsnp1316	[T/C]	TAAAGCAACAGC[T/C]CAAAAGGCGCAGATCTCGCTCGAGGAAGGATAAAACGGCCGACCTGCTCAGGACAGTGGTACCTGATCTAAA
Ahsnp1356	[C/T]	AGCTCGCCAC[C/T]GAAACCCTAAGTTTGCCACCATAGCCATTGCCGCCTCTGTCGTCACCGTAGTTCATCTCCTCTCCAGATCTGGT
Ahsnp1357	[C/T]	AGCTCGCCACCGAAACCCTAAGTTTGCCACCATAGCCATTGCCGCCTCTGTCGTCAC[C/T]GTAGTTCATCTCCTCTCCAGATCTGGT
Ahsnp1358	[T/C]	AGCTCGCCACCGAAACCCTAAGTTTGCCACCATAGCCATTGCCGCCTCTGTCGTCACCG[T/C]AGTTCATCTCCTCTCCAGATCTGGT
Ahsnp1367	[G/A]	TAAAATCAATGCAAGATAAACCGTCAAAATGGGGTTTGTCAGTTATACCTGGGTGCTCCA[G/A]TGTATTTATAATGGTGAGATGTGG
Ahsnp1416	[G/A]	TAAAAGACTGTCTGCCACAGAAGAGCAGATGC[G/A]ACCTTGCTTGGGCCTTATTGCCAAATGTATAGTGGGGACGCACACACACTGA
Ahsnp1434	[T/C]	TAAACGATGTCTCCCTTTTC[T/C]TCCCCAGCCATAGCCCTAGCCTCCAACCAAAAAGCCTAGCCTCTTCTACGGGTCTGCTGCTGCC
Ahsnp1436	[G/T]	TAAAGAAGCCTTTTTAGAGGGGTTGTTATCA[G/T]CACTTGTGTGTGTCTGATCCCTTACTGGCAATTGAGTGCCAGAGTCAGAAG
Ahsnp1452	[A/C]	TAAATACTAATGAT[A/C]ATGTAGTAAAGACACAAAACATAGATAAACATATAGCATAAAAATCGAAAAATAGAGAAATAAGAATA
Ahsnp1461	[A/G]	TAACAAAAGCTAACATGCATAATAGGTATTCTATATATTTACTTTGTTGACTCATCGTTATCCCTTTCTAGGGATGAAG[A/G]AAGTT
Ahsnp1466	[C/T]	TAACATGACCGAATTTGGAGAGGAGAAAGAGGCAGTGAATGCCACTGAGGAAGACTTCAATGGTGTCCACTGGCCTC[C/T]AATGAGT
Ahsnp1524	[T/A]	TAAGCAGGTTTTTCGTAGAATCAAAGTACGAGTTATACCTGGGGGCTCCAGGGTATTTATAATGGTGTGATAGTGACC[T/A]TTTTAG
Ahsnp1528	[C/T]	TAAGC[C/T]CAAAGCCCAACCCAATCCACCCAATACTAAGAGCATCAACTCTTCTTTTTTCCCAAATCAAGGGAAAACACGCTGAAAC
Ahsnp1634	[T/C]	AAACTTGCTTGAAGGCTTTCTGTGCCTAGTTTGGGATCT[T/C]GGAGGCTGTGGGAATTCCAAACACTGGTGGAAATTTCTGGACG
Ahsnp1672	[T/C]	AGCTCATCAATAAGAAAAGGAGCTGGAATGAAAAGGAAAAAGAGATCCTGACATAAGAATGCAGTGCACTGATC[T/C]AAGAAGGAAT
Ahsnp1674	[G/A]	AGCTCATCAGTGTAACTTCCCCTTGCCCATTTGCAAAAT[G/A]GGGACTCGATCTTCTCGGCCCCTTTCCCCAGGGTCCAGGCCAAGT
Ahsnp1700	[C/T]	AGCTCCTAGGTACCGAGCAACTTCCTCTTCCCCAGTTCCCTCATCCTCATCAGAGGATGAGTATTCTTCAGAA[C/T]TCATGCATTGA
Ahsnp1712	[C/T]	AGCTCGAAAATCTGAGAACAACAGAGCTGGATCCAACTACTTCAGCATCTGTATTCAAACAAGGAGCCTTTCTTGCTGA[C/T]GTCCT
Ahsnp1762	[G/A]	AGCTCTGCT[G/A]TTCTTCATGAATAAATGCAAGGACTACTGTTTCTCGTTCAATCCATGCTTACTTGTTTTGCAATATATACTCTCG
Ahsnp1812	[A/G]	GAACCGGGTCTTACA[A/G]GAACCCTTTTCGCGTTGCCAGCGTTGCTCTCACCGTGAAGCCGTCGCCGCCGCTACTGTACCCGCGTCG
Ahsnp1848	[C/T]	TAAACTAAAAAG[C/T]ACCTCCTTCTTCCCCATTTGCATGCAACGATACAAACAGATTTGGAGAAGGGAGGAGAAGCTCTCAAACCAT
Ahsnp1861	[G/A]	TAAAGCATAGTTACTACTACTAAT[G/A]ATCATGTAATGAAGACACAAACATAGATAAGCACATAACAAAGAAAAGAAAAAAAAGAAA
Ahsnp1920	[G/A]	TAAGAACAAAAGGG[G/A]AATAACATAGGCTCAGAGTTGGCTTACAATGGTAGATAAAAGGTAAGGCCATTTGGGTAAGTGAGCTATG
Ahsnp1972	[G/A]	TAATAGGGTCAGTGGACATACACCTTACACTAATACTTTTATGCTTCTATAGTTCT[G/A]TATACCCCACTATGCAGGAAGATTTCAA
Ahsnp1989	[G/A]	TAATCGGAATCTTTGTGGCGTAAGCTAGAATGATGGCGGCATTCAAGAGAATCC[G/A]GAAGGTATTCCAAGTAGGATTCAATGAT
Ahsnp1991	[C/T]	TAATCTCCGGTTACCCACTGTAACATTGG[C/T]GCCGTTACCGGGGAACCAAGAGATCAACCAGTGATGGCGGATAGATCCCCTGAAG
Ahsnp8	[A/G]	AGCTCTTGTAAGAAATAGGATATCA[A/G]AAAAGAATTACATTGGAAGCAGATATCGCGATCCAGGTATGCCAAGGATATGAATAAGA
Ahsnp23	[C/A]	AGCTCCAAGGA[C/A]AAAGTCAGCTACTGAATTTGATTGGCAGTTTATATCCACCGGAGTTGGCTTTGGGGTTGGAGCTGGACTAATT
Ahsnp35	[C/T]	AGCTCAAAT[C/T]CGCGAAATTTATCCGCATCCGATCATATTTTGCGGATATTATTCGACCCGATCTGCACTCTGATGGGATCGGATA
Ahsnp48	[A/G]	AGCTCCTTTCAAATATC[A/G]AACTATCCTCATGGCAGCTTCCATATGATCTTCTTGTATGACTTATGCATAAACTGACTTACTATTC
Ahsnp67	[T/C]	TAAAGGCTCAAGGATATCCCTCTGTAACCATGGAGAGGAAGGGTTCATACCCTGGGTCGAGCTGTC[T/C]GACCCGGGATGTCCTACA
Ahsnp73	[G/A]	TAATATAGTTTCAAATAATGCCCATCATTGACGATGCCATTATGTAACA[G/A]ATGTTGTATATTTATCAACAAACCCGATCTCACAT
Ahsnp79	[G/A]	AGCTCCACAAATGGCAATGGCGGAGAAAGTAGCGGCGGCAGAAACCACCCCGCAATGCCTTCTCTCTCTCCTCACGTC[G/A]TTCTGT
Ahsnp90	[C/T]	AGCTCAA[C/T]ACAATAAAGTGAAGTGACATGAGAACACAATCTCAAATATCAATATCCAACGAAATATAACATGTAAATTATTCCTA
Ahsnp122	[A/G]	AGCTCTCCCA[A/G]ACTGAGAAGGATGATTCCTACCCTTCGGGTTCATGTGATCGATCCTCCCCAGACTTCTGCTGCTACCTCTTTTC
Ahsnp164	[C/T]	AGCTCAAACCATTACCACCATCC[C/T]TGAAATATGCATTTCTGGGAGAAGGTGATACCTTTCAAGTGCTAAGGACACACAAGATATC
Ahsnp168	[T/C]	AGCTCAAACTTGGGGGCTTCCTCCTCTGTTTTAGG[T/C]GTATGAACCATAGCCTTGTGGGGTGGTGAATCATCAACTTTTAGTAATT
Ahsnp211	[G/A]	AGCTCAAGAACACCATTGGTCCTTCAAGGAGAAGGCGCCATGACGAACGAATTTTTGAC[G/A]GTTTAGAATTTTACAAATGAAATCT
Ahsnp249	[C/T]	AGCTCAATGGCTCAATTACACCAAAGGCAAACTAAACCAACTGAGAAGAGTGGACCTCAAAC[C/T]AGTTTCTAGCAGTTGGCTAGAC
Ahsnp286	[G/A]	AGCTCACCCTTTGGACTCCTGTAGCTCCAAAAATTCCATCTCGAGTGCAAGGAG[G/A]TCAGAATCCAACAGCATCAGCAGTCCTTTG
Ahsnp289	[C/T]	sAGCTCACCGCCAGTGAGCCTCTCCTACTTCACCATGGTGCAGTAA[C/T]GTGGAGTCTCCTTTGTTTCACCACCACAAGCGAGCCTCC
Ahsnp310	[A/G]	AGCTCACTACTTGATGG[A/G]CATATTCGGGAGAATATTAGTATTTTGGACTCGAGCTATCTTGCTGTGTTGATGGAAATTTTTGCTC
Ahsnp313	[A/G]	AGCTCACTATGATTTTGCACCGGGCTTACATAATGTCATGGTTGAAATGCAAGAACACAAAGCCAAAAGCAAG[A/G]GGACATGTTCG
Ahsnp314	[C/A]	AGCTCACTATGGGCATGGCACGCCAGAGAGAGGAAGTACAAAGGGGCGTGA[C/A]ACACCAAGGCCAAGCGTCGCACACCAGTTATAA
Ahsnp324	[G/A]	AGCTCAGAATAGCTCACCAAAATATAAATGGTGAAGAAGGTAATAGTAACAGACTTCACAAGTTGATATGACAATGAAA[G/A]GGCCT
Ahsnp357	[G/A]	AGCTCAGGACAAGTCTATTTTAGGGGGCCAGGTCGGAACCATTGGCACGCTCCTT[G/A]TGCATCATTAGGGCCAACGGGCAAAATTA
Ahsnp371	[T/C]	AGCTCAGTTGCTCGCGCGTCTCTCTCCTTCGTGTCTG[T/C]TCGAGTTGTGCTTCGTGTTCGTGTCGACTCCCTTGCCTCTCTCCCTC
Ahsnp484	[C/T]	AGCTCATTTGTCGGTTTCTACCCGCTCCCGACGTAACCCGAAGCAGCTGAAA[C/T]GGGTATGGCTTTCCGGTTGGACCCCTCTGCCA
Ahsnp492	[T/C]	AGCTCCAAACAGAGGGCATACATATGAGTGTG[T/C]GTATGCACGGGTCGGTGCACACGCATAGGACGCAAAAAATAGAAGATGCGTG
Ahsnp500	[C/T]	AGCTCCAACAGCAATCAAAGCTCCGGTGACGGTGGCTGTAACAACATGCAGTGGCTATAACATTT[C/T]CGGAAATTCAAAAGAACAG
Ahsnp511	[A/G]	AGCTCCAAGTCCTTTGGCGCCATTATTGATGATCACAATTTCATGCACCAACTACT[A/G]AAACCCTTTCCTTGAAGTTCAAAAATGC
Ahsnp547	[G/A]	AGCTCCAGCAGTGGCAGATTCGACCACCGCGACCAAAACA[G/A]CGGCGACGGTGGCCCCTGGTAGTGACGGTGATAGAACAGTGATG
Ahsnp573	[G/A]	AGCTCCATTTTGACTTCTGTAACTCTAGAAACACTCTTCC[G/A]AATGCAGGCAGGTCAGATCCGGACAACATCTACAGTGCTTTCTC
Ahsnp648	[A/T]	AGCTCCGATCGCTGCACTGTTTGTGGCCAC[A/T]CGATTATTGTATCGAGTTCTACGTTTCTATCAGAACAATTTCATAGGTAACCCG
Ahsnp716	[C/A]	AGCTCCTCACCCCCACCTATGGGGTTTAGAGACTCATGCCATAGTAGATACAATATG[C/A]GATAGAAAAATGTCCTCCCCCAAATGA
Ahsnp735	[G/A]	AGCTCCTCGCCGCCGTTGCTGGCGCCGAAAATCGCCTTTGAAGCCT[G/A]TGTCTGTTGGTAAGCCCTAACGCTGCTTCAGCTTCTTT
Ahsnp789	[G/C]	AGCTCCTTTACTTGTAATCCGAGCTTATCAAA[G/C]GCGGATTTGAATAGGATATCTGCGGAGCTTCCCTGATCAACCAATGTTCGGT
Ahsnp791	[T/G]	AGCTCCTTTAGCATTGTTAGGATAGATTTTTTCCTATGGTGCATTATCTTGGCATTCCACGCCTCT[T/G]TCATGTTATTACTGATGT
Ahsnp809	[A/G]	AGCTCGACAAT[A/G]GTGACAGCGAGGAATCTTGAACCTTGCTTCCGATGACCAGACGACCCCGACGAACACTGATGCAAACCCAATC
Ahsnp864	[T/C]	AGCTCGCCACTAACGACCTTGTTCCTAAAAGGAACCT[T/C]AGAATTCTGGGGAGTCTAACCAACCTCCGCCCCTGAAGTTTCAGGTC
Ahsnp866	[A/G]	AGCTCGCCATGATTTTGGTTCGCAAAGGGGACCGTAGTGGTGGC[A/G]GCTGGTGCGGTGGCCAGTCGCCGGTGAAGAGAGGAGAGTG
Ahsnp891	[T/A]	AGCTCGGACAATCTCTCCAGAGGCCCAAGAAGGCCCAAAGCGAAGAACCACCACCTACTAGAAGGCGGTTGGCCAA[T/A]GATATGAT
Ahsnp922	[T/G]	AGCTCGGCGGCCAAGGCAGGACGCTGACAAACCCCATTTGTAGGGTTTATCTTGTATT[T/G]ATTTTAGGGGATTTTATCACCTTTCA
Ahsnp937	[T/G]	AGCTCGGGCAGAGGCAATTCTTATGGGAGA[T/G]TCCAGTGTCAAGTATGTCGAAAGTATGGTCATACAGCACTAAATTGCTGGCAAA
Ahsnp974	[T/C]	AGCTCGTCTCTCTTCGCAG[T/C]CCACCGCCGTCGCCACCAGTTGAGCAGCCCATCGCCATCGCCACCGCATCCCGCCGTCGAGCAGC
Ahsnp1008	[T/G]	AGCTCTAAGTTTACCATCCAACTCAAGCAAACCATAATCAAGTGGGATAATAAAGCTTAGAGATAAGAGAT[T/G]TACCCACTTGAAT
Ahsnp1014	[C/T]	AGCTCTACAAAACCCACTACTTTATTTTTGAGATAAGCCATGATTTTATCTCAGTTCTTCATCCCTAAATTACGAGTTT[C/T]ATGGA
Ahsnp1032	[C/A]	AGCTCTACAACCAC[C/A]GGTTCTTGTGGAGAGTTAGATCTGCTATTGGCACAATGCTAAAGGTCGACAGAGTAACATCAATACATTC
Ahsnp1102	[C/A]	AGCTCTCTCTGTTCTTTGCCGATAGTTCCGACTCCTCTGTCGT[C/A]GCCGTCACTCCCCTTCCTCCCTCGCTCCGGTAACCACTGTT
Ahsnp1104	[C/G]	AGCTCTCTGAAAACAAAGAATACTGG[C/G]CGTGGAACGTGGCATCCTACGCATGGCACGTCGGGAAAATAAAATGGTGTCATTTGTA
Ahsnp1122	[A/T]	AGCTCTGATGAGTATTCGTCCTCTGAAGAGCAAGTCACTAAGTACCTTGGTGCAATCA[A/T]GAAACTGAATGCCAAAATATTTTGTA
Ahsnp1124	[T/C]	AGCTCTGATGAGTATTCTTCCTCTGAAGAGGATGAATATGCCA[T/C]TGAAGAGTGTTGGACGAAATTGTGATGGCCCTCTTTGTATT
Ahsnp1138	[A/C]	AGCTCTGCTCAGAATGCTCTGTCTGTTGCTGAGAAGATGATGGAAAAGG[A/C]TTTATTGCTAAGCCTGTTTCTTCCACCATTATTAG
Ahsnp1145	[G/A]	AGCTCTGGATGTCTACTTTCCAACGCTGTTGAGAGCGCGCCAATT[G/A]GAGTCCGGTAGCTTCAGAAAATCCTTTTTGAGTGCAGGG
Ahsnp1171	[A/C]	AGCTCTTATGAAGCTGAATGTCAAACTCTTTGGAGGAAGAACCACCACTGCTTACTAAAGAACTCCATG[A/C]TTTGGTTCAGCAAGA
Ahsnp1180	[T/C]	AGCTCTTCAACCCAAGCTCCCTTTGCATC[T/C]TGTAGTCTCGGGTGCATGAAATTGTGATCTCAAGGGAGCCAACAACTTGGTACAC
Ahsnp1216	[A/G]	AGCTCTTGCCTCCTAGAGGGTAACCCTTCTGGGC[A/G]CCGCCATGTTATCTGCACATAAATCATCAAAACTAGTAGAAGATGAGCTT
Ahsnp1268	[A/G]	AGCTCTTTTCTCTGTTTTGTGTGCCGAGGTCTTCT[A/G]TAAATGATTCCTCACCTTAGTGTCAGTGAACTTTATATAAAAAAAATAA
Ahsnp1284	[C/T]	TAAAAGTATGGACGAAGTCATCGGGAAGTGAGTATGAGGGAGTAAG[C/T]GAACTTTTCTATCTTTTGATAGTTCAATTCAGCCCCTT
Ahsnp1285	[G/A]	TAATAGTAAGAGGGAGATG[G/A]GTAGTGGTTAGAGTTGTCAGGCAAGGTTCAATACGATTGCATGCTCAAAGTTGAAGTGCAAGGAT
Ahsnp1333	[G/T]	AGCTCTCCTTA[G/T]CCCTTTGCCAAATTTGATAGTAATTGCCTCCTAGAGTAACTAAAATCGACAAACCTGGATTTTCATCAGGATG
Ahsnp1373	[G/A]	AGCTCAACAT[G/A]GCAGAGTGGAACAAATAGCAAAGCTATAACAATAATAAAACAAGATAACATATAACTTCTAGACACTGTGACAC
Ahsnp1378	[C/T]	GCTCAGATGGAACGTAAGTGGTTGTCAAGCATGTGTTCATAAGTTTGAGAATGATGATGATTGTCA[C/T]GGATCATCACATTCATCC
Ahsnp1388	[T/C]	TAAAAGGGGTCTTTTCCGGATCCTCAGGAGTTATATGAATCGGAAATAAC[T/C]TGTGTAGCCATCTAAAAAATAATAATGTGATT
Ahsnp1455	[A/G]	TAAATATAATGGGAAGTGGCGCGGGTGTAATAATTGAAAGCGACCAGGGAACCCAAATC[A/G]AACTCTCCCTCAAATTTGGGTTCCC
Ahsnp1456	[T/A]	TAAATATGATCCTTATTATGATACACCTACCTGGGTAGATCTAGTGACA[T/A]TGATCCACTTACTCTGGGTTTGGTTTGAGTCTCCT
Ahsnp1458	[A/C]	TAAATGAG[A/C]CCAAGGCTCTTCTTCCTCCTTATTTCATCAAGGCTCGCTGAAAACTCCAGGGAGAGAAAAGAAACGCCGAAACC
Ahsnp1490	[T/C]	TAACTCAAACCTGCCCTCACCATGAGCATAATCATCATCAAACTCTGGAAATTTATTACCT[T/C]TACCTTTATCATCAGATGATA
Ahsnp1510	[C/T]	TAAGAACATTGCAAGATTCGGAAGCTCAAACGTGCTGTCCACCCATACTATTATATATTGTTGGAAAGC[C/T]CTGAATGTCTACTTT
Ahsnp1529	[A/G]	TAAGCTGTGGGATTTATATGTGAATGGTTGTGCGAGAACGTCCGT[A/G]TATGTGGAATGGCTTCCAGGACATGTTCGGCATACTT
Ahsnp1554	[C/T]	TAATATTAGAATGGTGAGATTAGATAAGCGCTTAGACCAAGTTCTAGAGGA[C/T]ATATTCCTCCCTGGAACCAAGAGGATAACTAAC
Ahsnp1562	[T/G]	TAATCCTAGAAGTCCATTTACACGCTCTCAAAAGTGGACTCTGCCCCGGAAA[T/G]TTTGAAGGAACAATAGCTGTTACCAACCCGAA
Ahsnp1576	[C/A]	TAATGAGCCGTCAGTGGCCACGCGTTTGT[C/A]TCAAAATTCTCTACAAAATTCATCAAACAATTTGGTAAGAAAATGACATTTTATC
Ahsnp1579	[G/A]	TAATGCCCCGTGCAGAAACCAAGGAGGCAGCGTCGAAAATGAGACAACCAC[G/A]CGTGTGAGACACGAAACGCCATCAACGAACTCC
Ahsnp1582	[G/A]	TAATGGCAACAAGAACGACGGCG[G/A]CACCCAAGGGTTCCGGCGGCGGCAGCGGTAGACCAGAGCACCAGAAGCGGAGGGAATTCAT
Ahsnp1594	[A/G]	TAATTCACGTTTGATTCCACCAGATGCCTTGATGTGTTTGCTAGTAATTTCA[A/G]GTTGAAAAGGCTATGAATGGATCAAAAGAG
Ahsnp1602	[C/T]	TAATTTAGTTCAAAAATGTTTATTTTCATTACTTTCATAAAA[C/T]AGTTCAAGTTATAAAAGTAAAATGCATACACAAGTAAATCAG
Ahsnp1624	[C/A]	TAATTCTTATTTACCTTTTCTATTTATACTTCTTCTCACTTCTACTTATATCATTCGAACTCTACTT[C/A]TCTCTCTTCTTCCATCT
Ahsnp1638	[C/T]	AAATGGTTCAAGAGTTCTATGCCAATGTATGGATCACTAGGAACCATGATCAAAGTATGAACC[C/T]GAATCCAAAGANTTANNTT
Ahsnp1644	[T/G]	ACCTCCTTTAGCATTGTTAGGATAGATTTTTTCCTATGGTGCATTATCTTGGCATTCCACGCCTCT[T/G]TCATGTTATTAGTGATGT
Ahsnp1699	[A/C]	AGCTCCGATTGCCGCTCCGTTTGTGGCCCCGCGTTTATCGCGGAGCGTTCTACACAACCCATACAAT[A/C]CATTTTGAGGTAAGCCA
Ahsnp1726	[C/A]	AGCTCGGCTCCTCATGACTCCTCTTTGG[C/A]AGCGTAGTCCCGAACCTCAAAGTAATGGCATTGATTCCTCCCTTGGGGTTGGGAAA
Ahsnp1735	[C/G]	AGCTCGTCGCAAGAAACGCGTAGCCGCTGACGGCACGCAAATCAGAGCA[C/G]CGTAGCTCAAGATATCGCGAAGAGAAGAGATGGGC
Ahsnp1776	[C/T]	AGCTCTTTCGAAAAAGGTACTCCGAGCTGGATTCTACTGTCCGACCTTGCAGAAGGAGGCAACAGCGTT[C/T]GCCAAAACATCCCCC
Ahsnp1784	[T/A]	ATCTCTTTAGCTCAAGATATGAGCTTTGGAAGAAGATAATGAATAGTACCCAAAAGGGTT[T/A]CTTCTTCCTCTCTTCAATTCAGCA
Ahsnp1791	[T/C]	CGCTCAAAGAGTGCCCTAACATCGGTAACGTCGCTGGGAAGGGCGATGAAGACGGAGACATAGACGGT[T/C]CTCAGGGTTCTTGCCG
Ahsnp1877	[T/C]	TAAATATCAGAGTTTCTTATAAGTATTACCCCCAT[T/C]TCCTCATGAAGAATTCGGATGACGACACCTTGACAATAGAACAAGTTTG
Ahsnp1895	[G/A]	TAACACTCATATGGCTATTCTTACTGGCGTTCAAC[G/A]CCCAGTGGATGCTTCTTTTGGGCGTTGAACGCCCAAAACAGCCTTTTAC
Ahsnp1923	[C/A]	TAAGACTAAAATCCACTGTCATCCCTCTTACAAAG[C/A]TGATATAGGATTCATCGGCCTTATCATATCTGACCGCGTTTGCATAGAA
Ahsnp1924	[G/A]	TAAGACTTGGCTTCACAAACTTGGCGTGCCACGCCCAGAGCTTCAA[G/A]TGGCACGCCCATTGTTGAGAATTGATTTCAAAAGCTTG
Ahsnp1974	[G/A]	TAATAGTGGCTTTGGATCGATTGCTAGTGGGGAGGATGGAACGCCCAATGAAGTCTAGCCAACTGCTAGAAACT[G/A]GTTTGAGG
Ahsnp1978	[T/C]	TAATATTGAATTT[T/C]GTGAATTGGTGCATTTGGTTTGCGCTGTCTCACTTGAATACACTTGCACAACTATATATCATAATGATGTC
Ahsnp1992	[T/C]	TAATCTCCTCTATGTCACGTCC[T/C]TGTCTCTGTTGTTCTTCCCTCATAACTCTTTGTTCTTCCTGCATGGCTCTTTGATATTTTTT
Ahsnp2006	[A/G]	TAATGCCTCGGATCA[A/G]TAGCTGCTACGGCACCCATCGCCGACCGGCATCGACCTTTCAGCAACCGCACGGCCAGCCTTATTCGCG
Ahsnp2039	[C/T]	TAATTTGTTAGATGTTTATTATCAACTAAAGCGAATGTTCATTTACTATGTATGCATATGTT[C/T]ATTTTATTTTGTGTGTTGGAAT
Ahsnp26	[G/A]	TAATGCCGTGTTGTTTAGCAGATAAATA[G/A]CAGAATACCGAGAAGTAGTAAACAGAAGAAACAGATAACTAAAGGAAACAGAGAAA
Ahsnp91	[A/G]	TAAAACTAAAGACAAAACATTACACTAAATAAGCCCAACACTAAACGTTACTGGCG[A/G]AAGTAGAACCAACATTGACTCCTCCTTG
Ahsnp94	[C/T]	AGCTCTACC[C/T]TGACCTTGTCGCACTCAACATCGTCCCCTCCATCATCGACCACCTCAACTACGACAACACTAACATCGCCATCGA
Ahsnp127	[A/G]	AGCTCCTCGGGGGAAGTGATGT[A/G]GGACTTTGCATGCATTTGGCATGGCTGACACTTTTTTACGAACTTGGTGGCATCTTTCTGCA
Ahsnp174	[C/T]	AGCTCAAAGTCAACACGCCGGGAGGTAGTGCCTGAGCAGGTGGGCGACGTGGCGGCACTCTTTCAACACG[C/T]CGGGGCGTGGTGAC
Ahsnp176	[A/C]	AGCTCAAATCAT[A/C]TTATTCTCTACCTGGAGTAAGTGAAATCACTTCACTGTGTCTACCCAGGTAACTCAAATTATCTCATTCAAT
Ahsnp189	[C/T]	AGCTCAACAAGGCCAATTCTTCTCTGGACTGGTGGCACTAAATGCCACTTCA[C/T]CGGCGTTTAGTGCCAGGGACATTGATTTGCGT
Ahsnp214	[T/C]	AGCTCAAGAATGTAGGTGATCATTCCTGGTAACCAAAAA[T/C]GCATATCATTTATACAGATGTCTCGAACAAAACATGCATTAGTTT
Ahsnp237	[A/T]	AGCTCA[A/T]TAGTTCACCACTTTCACAATTCATTCACAACTCATCAGTTCACCACTTTCACAATTCCTTATCAATAATCATCAATAC
Ahsnp302	[A/G]	AGCTCACGTGACTCAGGTCACGC[A/G]TACGCATCGTCAAGCGAAATTCACTTCCACGCGTACGCGTGGGTCACGCGTATGCGTCACT
Ahsnp312	[G/A]	AGCTCACTAGATGACGATGGTGAGCGAGATGGCAATGGTGAGTGGCGGCGATGGTTAGAGACAGACGAAGGCGAAGACGAA[G/A]AGG
Ahsnp325	[C/T]	AGCTCAGACAACGACGCCAGCGCTGCGAACTCAGAAGACGACGACGTCGCAAATGGAGAAGGGGTTGTGGTGTGTGGTG[C/T]TTCCG
Ahsnp340	[T/C]	AGCTCAGATTGATAAGCCAACGTTAGTGACACTCA[T/C]CTTTGTCACTAACGTTGGAGATGTCATTCACTACCACGTTAGTGGCCAC
Ahsnp385	[A/G]	AGCTCATCAAAACAAAAATTTTGATACTAATTTCAAAGATTTTGGCCCAA[A/G]ATTGGACCGAATGAGCCAAACCGGTTGAACCGGA
Ahsnp387	[T/C]	AGCTCATCAAAGA[T/C]CTCAAACTCAACGGGGGTGGAGGCAAACCCAGAAAAATGTAAGGCCATTCTTGAGATGAGCAGCCCGGAAA
Ahsnp397	[A/G]	AGCTCATCCACCGTAGGAATAGGAAAATTGTCTTTC[A/G]TCGTGTCAGGTAACTGCAACTGTGGAATCAACGTGTCATCAGCCTTCT
Ahsnp401	[T/C]	AGCTCATCGAAACGAAAATTTTGGCACTAATTTCAAAGAAAACGGCCCAAAATTCGACCGAA[T/C]AGGCTGAACCGGGCCCAAACTA
Ahsnp414	[A/T]	AGCTCATCTGTCGGTTACTAAGCCGC[A/T]CCTGACGTTACCCAGCAACCTCTATTTGGATAAGGCTTTTCTGTTAGCAATACACATT
Ahsnp470	[T/C]	AGCTCATTGATTCCCATCAATTTGGCTGTTGTATGTAATGTCCTGCTGAAGCTTGGCTAGCCATGTCTAATC[T/C]TTTTAGACTGAA
Ahsnp471	[T/C]	AGCTCATTGCTTCAACTAATCTCGTCTTCTTCAAATGGATCTCTTAGTTGTTGAGATTCAGGC[T/C]ATTGCCGATGATATAACTAGT
Ahsnp474	[A/G]	AGCTCATTGGCCTCCTCAGGTGTCTTCTTCATGTGCAGGGAGCCACCTGCAAAATTATATAGAGACATCCTAGCCATATCA[A/G]AGA
Ahsnp504	[T/C]	AGCTCCAACTTGGATGATGAACCTGGATTGCTACTCAGAATCTGCTCACAATAATCCCTCGTCCTCTTATATTGTTT[T/C]CTTTTGT
Ahsnp526	[T/C]	AGCTCCACACCTTAGTCTATGGTGTGTAGTGATGA[T/C]AAGTCATCTTAGCCTAGTTTCACTACCCTTTTTCTTTTGTTTTCAATTG
Ahsnp529	[T/C]	AGCTCCACATATAATGCCTTCATAGGTCGAACCACACTAAATAAGCTCG[T/C]TGCGGTAGTCTCCACTCCACACCTATGCATGAAGT
Ahsnp555	[A/G]	AGCTCCATAACCCAATGAAAAGGGGTTTAGTGG[A/G]CTTAGCTTTTCTTGCAAAGAAAGTGTGAGTTAGGCATGATGGAAAGTTAGT
Ahsnp594	[G/T]	AGCTCCCCACGGTTGGCCCAACAGTGACGCCGCTGCAGTCCATCGCG[G/T]TTGCTGCAACTATCTTCTCCTTACTTTGTTATGATTC
Ahsnp606	[C/G]	AGCTCCCGAGGTTGTGGTAAGCCTACAACCTGAAGAAGTACTACAGTTAGGTAGCATGCATTGTTCCCTGGTGT[C/G]CACTTTTTCC
Ahsnp632	[G/A]	AGCTCCCTTTCAAACTCAAGAAAAATGAGTATCC[G/A]GAGATCCGACATGAAATCCAAAATAGAAGTTGGGAAGTCCTAACCAACCC
Ahsnp641	[A/G]	AGCTCCGATCCGCGACGGATTAGTCCTTGGCCTGTCGAACCGGGG[A/G]ATACCGTGGGCAACCAAAAAAAAATATCGGTCAGTTGAT
Ahsnp654	[C/T]	AGCTCCGATTGACGCATCGTTTGCGG[C/T]CACGCGACCACGGCGTCTAGCTCTACAAAGCCCACAACTTTATTTAGGAGGAAAGCCA
Ahsnp671	[C/T]	AGCTCCGCTTCCCGAACTATTTGGGAAGAAC[C/T]TGAACATAGAGAAGAAACTAGCCATTCCCGCCAACCTGAGGCGATCCATTGAG
Ahsnp675	[T/G]	AGCTCCG[T/G]CAGAAGGCTAATCATAAGTGCAAACCTAGAATTTGAAGAATAATCAATCTTTGCCAAAAAATAAGCACACAAGTTTC
Ahsnp697	[G/A]	AGCTCCTAGGTAGTGAGAAACTTGCTCTTCCCTAGTGTTTTCATCCTCATCA[G/A]AGGATGAGTGTTAATCAGAACTCATGCATTAC
Ahsnp705	[G/A]	AGCTCCTCAATATCTCTTCCTTACCTTTGTTGCTCTTGTTGAGGTCCAT[G/A]AGTGGGATCTCTTGTTTGCGACATCCTCTTTCTAG
Ahsnp777	[C/T]	AGCTCCTTCCGCGCTGCTCTCGTCGCTGCTTCTTCTCTCCTCGCCGGAGGTTGTCATCATCTCTTCTCGTCGT[C/T]GTTAGTTCAGG
Ahsnp782	[C/T]	AGCTCCTTCTCTTATAGCC[C/T]GAGCTTGTCGAAGGCGGATTTGAACTATATCCGCAGAGCTTCCTTGGTCGACCAATGTTTGGTGA
Ahsnp795	[G/A]	AGCTCGAAATCTAAATGCAAAGGTTGGTGTAAAGCTCAACTGAATGGGTCTAGGAAGTTGTTTGGCC[G/A]CTTTAGTGAGAATACAG
Ahsnp827	[G/A]	AGCTCGAGAAGGGGACGATGATATACT[G/A]GAGATTTCCAATCATAAGAAGTAACATGATGGGTCCAGCCCGGGGCAACTGCTTTTC
Ahsnp836	[T/C]	AGCTCGAGTC[T/C]TAGGCGATATAGGGATTCTAGGCAGCACGTAATCATAGGACAAATTCCATTGCCCCACATGTTTTACACGTCTG
Ahsnp884	[A/C]	AGCTCGCTATTTCCTTTGAGGTCGTGT[A/C]TTTTTGGACTTCGACCCCTTTTGGGGAAGTTGTGCTCGAGCATTTTGCCTTTTGTCG
Ahsnp970	[C/T]	AGCTCGTCGAGAGCTTTGTGTGGCCATAAACGGCTCG[C/T]CAATCGGAGGTCCGTAGCTCAAGTTATCACGAGTTGAAGTGAGGAGA
Ahsnp973	[A/G]	AGCTCGTCGTCGTCGCCACCGCCGCCTAGAGTACCCACCGAAAGTGACACTATACGTC[A/G]TCGTCGATTCTACTGTTGTTGTCCCA
Ahsnp989	[T/C]	AGCTCGT[T/C]GAAGCTCTTCAGTCTCCATCTAACCTTTTGCTTTCTCATGAAATTTAGCAAGAGTTCTTGGTTTTGCTATAGCAATG
Ahsnp994	[G/C]	AGCTCTAAAATTGCCCCCAGCATGTTCTCTTTTGTAAGGCATGTGCCGCTTATCACGTGTACGCGTCGGCCA[G/C]GCGTAGGCGTTG
Ahsnp996	[A/G]	AGCTCTAAACTTTGTTTATACAAATTTTGATAGGGAAAGTACGAAGA[A/G]CTAATGGAATATTTATATAATATGTACAATGGAGGTT
Ahsnp1020	[G/A]	AGCTCTACAAAACTCATATAAAAAACTAGTAAGTAAAGTTTGAAAATTTCCCA[G/A]TTCCTCTCCTCTAAATTTCTGGTTTCTAGGG
Ahsnp1022	[A/G]	AGCTCTACAAAATCCACTGAACAATTTGGTAGGTAA[A/G]TCTCAGTTTCTTTTCCAGCTTCTTACCCCTTCATTTTCAAAAATCTTG
Ahsnp1063	[A/G]	AGCTCTATTGTAATCATAATTTCTTGATCCATCAATTCCT[A/G]TGGGATCGACCTCACTCTTGTGAGTTTTACTACTTGATGCGACC
Ahsnp1096	[C/A]	AGCTCT[C/A]TATTTGTATTATTATAAAGATTATAAAGATATAAAGATTCCATGGGACTACTGCTATTTGGTCTAGAGGAAAGATTGT
Ahsnp1100	[G/T]	AGCTC[G/T]CTCTCTCTCTCTCTCTCTCTATCTCTCTCTCTCTCTCTCTCTCTCTCTCTCTCTCTGCCGTGTCGCACCGTCTCCTCTG
Ahsnp1143	[G/A]	AGCTCTGCTGTGTTGATGAGCGGATAATTTGTAC[G/A]CTTTTTGGCATTGTTTTTAGTATGTTTTTGGTATGATATAGTTAGTTTTT
Ahsnp1172	[G/A]	AGCTCTTATGTTTGCAAATCAGCTGTTGCTACTGCAGA[G/A]AACTGAGTTTCCAAGTTGGAATGGAAACATATATGCAGTGAATGAA
Ahsnp1176	[A/G]	AGCTCTTCAAAAGGAATGCGTAGACACTGAC[A/G]GCACGTAAATCGGAGCACCGTAGCTCGAGATATCGCGAAGAGAAGATGATGAT
Ahsnp1193	[T/A]	AGCTCTTCCACTAAAATAGATTGGGTGAGGATTGGTAGTTGACTCAAAAAA[T/A]TTTTGAAGTCTTGAAAGACTTGTTCACATTCCT
Ahsnp1210	[A/G]	AGCTCTTGAACGAGAAGCTGAAAATACAACAATGGCAGCTAATCCAGATAATGGGGGA[A/G]ATGTAAGAAAGGTCCTTAGATCTTAC
Ahsnp1231	[T/C]	AGCTCTTGTCTGCTAATTTTGATGAATTGGTTTAGTAACCAGAACCACTGT[T/C]TGGAGACTCAGTATGAGTTGAACCTTCTAAAAT
Ahsnp1239	[T/C]	AGCTCTTTAGGAAGAGGTCGGCAATGACCAACCTAGCAAGAGGTCGGTTGCTTTATCTCTATCCAC[T/C]CCGAACCATATAGTTCGG
Ahsnp1242	[T/C]	AGCTCTTTCC[T/C]ATTCTGCACTCCGATTTCTCATTTTCTGCTCCGGAATTGCCATTTTCTCTCCCTCTCTTTGATCTTTGTGCCTA
Ahsnp1371	[T/C]	TAAATCCGCACAAACTACCGGCAAGTATACCGGGTCGCATCAAGTAGTAAAACTCACAAGAGTGAGGTCGATCCCA[T/C]AGGAATTG
Ahsnp1419	[C/T]	TAAAA[C/T]ACCCAGATCTGTAGATGACGAGACAGTTGCAATCAGCAGCGGTGAGAAGCAGAGCCAGAGACGGAATAGATGGCGACAA
Ahsnp1479	[A/C]	TAACCTTGGTTGGATGTTTGACAATCGATGTCTCCTCCTG[A/C]TTATTAGGTGACTTACTCTCTTTACTCAATTCTGGGTATGAACC
Ahsnp1484	[G/A]	TAACGCCACCCTTCTAGAATGATTGCACGCAAATCAATGTCCCTGGCACTAAACGCCG[G/A]TGAAGTGGCATTTAGTGCCACCAGTC
Ahsnp1531	[T/C]	TAAGGACGAAACAAGCTCATCTTCTACTAGTTTTGATGATTTATGTGCAGATAACATGGCGG[T/C]GCCCAGAAGGGTTACCCTCT
Ahsnp1535	[T/C]	TAAGGG[T/C]ACCGCCCTTATCTCTATAGGCTTGGGCTGCTTTATGATTTTGGGTCGTATTCCTCTGGTGGGCCTTTTTCTAGGTTTT
Ahsnp1548	[A/G]	TAATACTTGTTGTGAATG[A/G]ATATTGTTGTTCTTCTAATTCTTGCAAGTAGGAAATTGTGTGTTTTATTCCTATCAATTGGCAT
Ahsnp1598	[A/G]	TAATTGCATAGACACATACAAGGCAATACAAGGAATACACAAACAGAGGGTACAGATAAAGCACT[A/G]AGTTGAATTAGCATATAGA
Ahsnp1612	[C/T]	AGCTCAACA[C/T]TCACGTGGAGTAAAGAAAGACAAGACAACAAAAAGAAAAAAGAAAAATAATTCCGATGTCATCTCCGGCATAGTC
Ahsnp1630	[A/T]	AGCTCTTAGAAAAAAAAA[A/T]TTTTTTCCAGCTTTTGTTTGAATTAGAACCTGGAGGCATGGCTGGAGAAATCGGCGGGATGTTTAG
Ahsnp1649	[A/T]	AGCTCAAACCC[A/T]TATCTCCTTCTCTGAAATATGTATTTTTGTGGGAAAATGATTCATATCCAGTAATTATTAGCTCTTCCCTTAA
Ahsnp1684	[T/C]	AGCTCCATACGAGAAGCCTATGGTATATAATGG[T/C]ATTGTAACAGAGTAAAACTTTCCATGCTCCTCATCCTACACCTCGCTCACC
Ahsnp1687	[C/G]	AGCTCCATGAATGGGCTATCTTGCTTGCTCCATCTTTTTCTAAGTGAT[C/G]GGCTTCTCTTCCTCAATGTGAATGTCTCCTTCTATT
Ahsnp1693	[G/A]	AGCTCCCGTAGACCGTTATAACTGGGTTACTTCTGACGTGAAGGATATG[G/A]CCTCTAAGATAACCCTCGAGGAGCTTTTGAAGCGG
Ahsnp1720	[T/C]	AGCTCGCAGTGGGGAAACAACCCGCGACAC[T/C]GCCGGAGCTTCTATGGCCGTCGGATGCTGCCGCCGCCTAACCAGCTGTTGCAGC
Ahsnp1751	[A/G]	AGCTCTCCAAGCATATATGGCACTATAT[A/G]ATTGACACTAAATTTGAGGGAAAACACCTGCCCCAAAAGAGCAATGATACACATGG
Ahsnp1852	[A/G]	TAAAGAAATTTTTT[A/G]TAACTCCACTATTGGGGTGGGTCGGTCTTGAAGCTCAGCTCTTAGGTCTAACTCGACTAATGATGGGAGC
Ahsnp1853	[G/A]	TAAAGAAATTTTTTGTAACTCCACTATTGGGGTGGGTCGGTCTTGAAGCTCAGCTCTTAGGTCTAACTCG[G/A]CTAATGATGGGAGC
Ahsnp1880	[T/C]	TAAATCAGTACGGGCTTTAGGCAAGTTTTTTGTAGAGTTTGAGTATGAGTTATAC[T/C]TGGGTGCTCCAGTGTATTTATAGTAGTGA
Ahsnp1922	[A/G]	TAAGACCA[A/G]CGATAATCATAGAGAGGATAAACGAAGTGGGTTTCATGCAAATCCAGGGAGGCATGTTATACGGGATAAGAACCAC
Ahsnp1934	[C/T]	TAAGATGCTCACACATCACTGTTCTATCACCGTCACTACCAGGGGCCACCGTCGCCG[C/T]TGTTTTGGTCGCGGTGGTCGAATCTGC
Ahsnp1968	[G/T]	TAATAGACAAGGAAGCTGAAGCAAGGTTTAGAGTTTACCAAACAAACAGGCTTCAGAGATG[G/T]TTTCCGGCGGCGGCAGCGGGG
Ahsnp1969	[T/C]	TAATAGACAAGGAAGCTGAAGCAAGGTTTAGAGTTTACCAAACAAACAGGCTTCAGAGATGTTTT[T/C]CGGCGGCGGCAGCGGGG
Ahsnp1975	[G/A]	TAATAGTTTCTCCTTCCTTCACGAAGAATATTTTATACTCCTTTTGAAGCAT[G/A]TCGGTCTTTGTCTCTTTTACTTGTTGTGTACT
Ahsnp2002	[G/A]	TAATGACTATGCCGGAGATGACATCGGAATTATTTTTCTTTTTTCTTTTTGTTGTCTTGTCTTTCTTTACTCCACGTGA[G/A]TGT
Ahsnp2010	[T/C]	TAATGGGCTGCTTGTTGGGCTTGGGCCCATTTTTGGATCCGGTTCAACCGGTTTGGCTCATTCGGTCCAAT[T/C]TTGGGCCAAAATC
Ahsnp1	[A/G]	AGCTCCAGAG[A/G]AAAAAAAAAAGAGGAGGTTGAACACCCCCCACCTAGGCGTGCAGACAATCCTTTTCCAGTCACTCTTGACATAC
Ahsnp4	[G/A]	AGCTCAGAAAAAAGCCATAGAGGCCCACAAA[G/A]GCCCAAAACGAAGAACTGCCGCCTACTAAAAATGCGGTTAGCAAAAGATATGA
Ahsnp5	[A/G]	AGCTCAAAACGACAAT[A/G]AAAAATGCTGACCTGGAGGGTAGAGACTGAGCTGTCTATTTTAGTTGATGTGAATGAGGAACAAATTG
Ahsnp30	[T/C]	AGCTCCCAACAGAGGGGGAGAAAATCATGTTTGAGTATGAGT[T/C]TGAAGACTTGCATACTCTCATATCATCCGATGATGAAGGCAG
Ahsnp58	[G/A]	AGCTCTCGACCACC[G/A]AAGAGATTTCGGGGAGGAATCAAGCGAGATAACATAAGATGAGAGAAGACACCACATCCAACTCAAAACC
Ahsnp86	[T/C]	AGCTC[T/C]ACAAAACCCAACCAAGAAATTGGTAAGAAAATCATGAAATCCCTCTCAGTTTTTCCATCCAAGATTTTGTATTTTTACG
Ahsnp112	[G/A]	AGCTCTTACGATGACAACGAAATTGCTAGTGATGTTGAAAACGGTG[G/A]AAACCTGTGGTGGCTCTGTTGAGACAACAAAAAAATAA
Ahsnp128	[C/T]	AGCTCGACCAAGTCAC[C/T]AGAAAAGCCCAAAGAAGGGCCCAAATAGGAACACGCCCCAAAACCTAAGGCAGCCCAAGCCTATAGGG
Ahsnp197	[T/C]	AGCTCAACCATACGCTCTAGTCCGTGCGTGTGCACGATAGCGTGCGTATGCACGCACACCAGAAATCTTGATTTT[T/C]CGTAACTTA
Ahsnp230	[A/G]	AGCTCAAGTGGCACGCCCAGGCTCTTCCCTCTTGCTCCTCTTCTCTGGAATTTTGAATTGTGATGTGC[A/G]GAAAACGATCCGACAC
Ahsnp236	[T/C]	AGCTCAATAGTTATAATAAGCACCGCCTGCCATAGCCTCCATTATTCTAATAA[T/C]ACACTTGCTTAGACACAAAGAAGCATCTTAG
Ahsnp241	[T/C]	AGCTCAATCCACCATCTCACGGGATAGTGTATC[T/C]AAAGCATCGAAGTACTAGTAGCATCCTTCATTGCCTGGACTGTACATAGCA
Ahsnp306	[T/C]	AGCTCACGTGTCAGTTATTTTGTCAGAATCCGACACATTTGGTAGCTAA[T/C]CTGGATATTGTCTCTAGGTTGTGCATCCCTGGAGG
Ahsnp327	[G/A]	AGCTC[G/A]GACTCTCGAGACCTATAACTCAGTGTTGAGGACAACAACTCGGCATCGACTCTCCAGAATCGACTTACACCCAGGTTAT
Ahsnp331	[A/C]	AGCTCAGAGGTGAAGTAGC[A/C]GTTTTTTGGCATTTTCTTTCTCGATTTCTTGTTCAGAAAGCTTCTATGGTATTTTAGTTTGGTGG
Ahsnp441	[A/C]	AGCTC[A/C]TGGTTATGATGGCTTGTGCTTGAACTCATCAAGGAATCCCCACCAATGTTTGCAATTCCAATATCCTCCGGGATCCCAA
Ahsnp451	[T/A]	AGCTCATTACCTGCAGTAGGGACAGACATGCATCATACTTGTTTGTGCATTATTTCTTGTTCTATTCC[T/A]TGTTTGTTGGAGCATA
Ahsnp467	[T/C]	AGCTCATTCGCCTCCT[T/C]AGGCATCTTTTTCATGTGTAGTGAACTATAACACCCTAACTTTTAGCACCCCATAATCGTACTAAAAT
Ahsnp483	[G/T]	AGCTCATTT[G/T]TCGGTTATCCAGCCAACCCGACAAGTCCGAAAACCTTAGACTGTACCCCGACGCGCATCCCCATGAGATCAAATC
Ahsnp533	[C/T]	AGCTCCACCTATCCGCAATTCCTCT[C/T]CTTGGCCAATAACCCGCCAATACACCAACACGCAGTCCATAAAAAAAAATAATTTCTGT
Ahsnp584	[A/G]	AGCTCCCACCCTTTTAGGTCGGACACTGTTCCGAGGGTTACCTGAAACTGTAGGTC[A/G]ATCTCAGATGAGATCTTCTGTACCGGTC
Ahsnp691	[T/G]	AGCTCCTAACCCTAATTTAGGAGGTTTAGTTGCTCATAGCTTACAGAAAAACAATGATGAATTCGAAAATAGGGTCGAA[T/G]AAGTC
Ahsnp742	[C/T]	AGCTCCTCTATACAGTGAACTCCGACAAAGCTAACAACGATTACCACGACAAACCTATTTGTACAATAGGCTCCAACAAGG[C/T]CAG
Ahsnp786	[T/C]	AGCTC[T/C]TTGGTACCTATCTACAAGAATAAAGGGGATATACAAAGTTGCGGAAGTTATAGAGGGATCAAACTTGAGCCATACCATG
Ahsnp801	[G/T]	AGCTCGAACTTCAGTGGAAAAGGAAGACGAAGGAGACGCTGAGGCCTGAG[G/T]GATAGGAGTTTTTTGGAGTCAGATTCAAAGAGTG
Ahsnp802	[G/A]	AGCTCGAAGGCATGGCACGCCAGGATA[G/A]AGGAGCAAAAGAAAGACCTGGGCATGCCATTTGGGCTTGAAGGCGTGGCACACCAAG
Ahsnp817	[A/G]	AGCTCGACGATGACCAGGCGCGATAGAGCTGGCGGCGTCTTCTCCTCCATCGCGTCTTCTTTCTCTCTGCTCTTC[A/G]TTGGCGACG
Ahsnp867	[A/G]	AGCTCGCCCCCATGAATATACACCAGTGAGGGTGTTGGATATAGATTATGATTATGATTATGAACATGATAATTATC[A/G]AGAATAA
Ahsnp889	[G/T]	AGCTCGGAAGTGGAGATTCAATTGTGGGTGTCTTTGTGAAAGAGGCTCAAG[G/T]GTGGGCGTGAATCACTGTCAATAAGGTACTGTT
Ahsnp911	[G/A]	AGCTCGGCCAAATCACCAGGAGAGCCCAAAAAGGCCCTAACAGAGGAACAC[G/A]GCCCAAATCCAAAGGCATCCCAAGCCTATAGAG
Ahsnp944	[T/G]	AGCTCGGTCCTTAGTGTTGGGACGCTGACCTCTACT[T/G]GGATGAGTGCTTTCGCGCCATATACTAGCTTGAAAGGAGGTTCTCCTG
Ahsnp952	[C/T]	AGCTCGGTGAAACAATAACCAGATATGGATCGATGAGTGTCTGGA[C/T]AACCAGCCAAATCAGAGGCACTAAAACCATAAATATGTA
Ahsnp967	[T/G]	AGCTCGTCGACCTCAACGACGGGGAGGTGGAATGGAGTTA[T/G]CCAGAATCAAACAAAATAAAATGTTGTCACATCAAAAAGATTTA
Ahsnp982	[A/G]	AGCTCGTGTAATGGTTACAGTGACAAAGACAGTCATTCTTATGAGAC[A/G]CAGAAAGAATGTGTAAGTTCCCCAAATCAGAATTATC
Ahsnp1021	[A/C]	AGCTCTACAAAACTCATATAAGAAAATGGTATGG[A/C]AAGCTCGAAATCCTCTCAGTTATTCTCTACAACATTTTGGGTTTTTAGGG
Ahsnp1035	[G/T]	AGCTCTACCCTGCTTCCTTATTTTCACTAGACAATCATGATTATTCTTATTTTCATCACCACTATTTTT[G/T]TTGTTGTTTGAGGAC
Ahsnp1046	[G/A]	AGCTCTATAATTGATCACTGTAACACACTTGGGATCCACGTTGATGCAGCTGGTTCTTCGAAAGAAATGATCAA[G/A]AGGAACTTAG
Ahsnp1068	[G/A]	AGCTCTCAAAGTTCTTGATTCAAAGCTTCCCTCC[G/A]TTCCCTTTCATGAAGGGATGCATGTTTTCTATGTAGCACTGTTGTGTGTT
Ahsnp1074	[A/G]	AGCTCTCATGAAGCTAAATGCCAAGCTATTTGGAACAGAGGCATC[A/G]GAGGAAGAACCTCTAGTACTGACCAAAGAACTAAATGCC
Ahsnp1079	[G/C]	AGCTCTCCCAACAGCAA[G/C]TATCCTGGCACCTACGACCTGTGACCACAAACAGTCATACAACAGAAGGAAAAGCAACCACAATAAA
Ahsnp1118	[A/G]	AGCTCTGAAGGAAAGGATAGCGAAGGCTCTGGTCCTGACC[A/G]CCCTTTACGCATTGTTCGTAGCACGGAGGACCGTGCTAAATTCT
Ahsnp1133	[C/T]	AGCTCTGCAG[C/T]GTGATGACATGTCATCATATACCCATTTTTCAAGCTAATTTCACTTGTTTTGTTAGTCTTTATGCACTTTCTTG
Ahsnp1178	[G/A]	AGCTCTTCAAACCAAATGTCTCCCACGAAGATCAACTGAATTAGATTGGAATTCAAATACGGGAATATATATTG[G/A]TAAAAAGGGT
Ahsnp1203	[G/C]	AGCTCTTCTATGTCTCTTCCTTGTCTTTGTTGCTCCTCATGATTGTGTGGAGAAAAATGTATCCCCTGAGGTATCTCAGG[G/C]ATCT
Ahsnp1215	[T/C]	AGCTCTTGCCCTTCGAGTT[T/C]GGACAGCCTGAAGTAGCCCTTTCCAAGTACTTCTATGACTCGGTAGGCTCCTTTCCAGTTTGCTG
Ahsnp1230	[T/C]	AGCTCTTGTCAATGAGAACACCCACGATATCG[T/C]GATCAAGGCATGCCAAGGAGATGGATAAGAACACCCGCTATTTTCACAATCT
Ahsnp1318	[C/T]	TAAAACCCCCTCCAGTAAAACC[C/T]TTTTCAGGAGAAAACAATGAACTTAGAAAAAAAAAAGAGTACACAATGGAGTAGGGTGCACT
Ahsnp1352	[A/C]	TAATCAA[A/C]TGAGGATAGATCACGAGAGCCACTATGCTCTCCTTCAGCGGCTTTTAGAGGAGCAGCAAAGTCAGCAGTGGGAGATG
Ahsnp1392	[C/T]	AGCTC[C/T]GTAATTCAGGAGCGTTGTGTGGTGGTGGCGCCGAGGAGGCGAATTACGAGGCCCTAGTGCCGAGACCCTAGGAACGCGT
Ahsnp1398	[G/A]	TAAGTGCCAACTTGTGAGAAATGATCGA[G/A]GGATGATTTCCGAACATATCAGCAGGAGTCCATGCGAAAAGGTCGACATGTTGT
Ahsnp1414	[C/T]	TAAAACGA[C/T]GCCGTTTTGGAGCCTTCCAGCGTGGCAATCCGTAGCCACATCAGCGCTGCGGTGATGAGTCATCACCTGAAATATG
Ahsnp1465	[G/A]	TAACAGGAGGGGAGCTAGTTTCTTCCTCGAATGACGCTTCAGACTCGTCCTCAGATAAGACTGGTGAATTGG[G/A]TAAAACCCCTTT
Ahsnp1555	[T/G]	TAATCAAACTCTTTGATCCACTCCATTCATTGCTAACTCTCTTAT[T/G]CATGGATGTTCAGATCATGATTTTTTACATGGTGCGG
Ahsnp1600	[A/G]	TAATTGTCAGTTTAGACTATGCTACTGAA[A/G]AAGTGATTCTTGTTTTGAGAGATTCTAAATCGGCGCAAAATCTCATCTGTGAGCT
Ahsnp1607	[T/C]	TAATCTACCAAACGTCAATCTATGTTGCTTGCTTGTAACACAGTGCTTACAAAATGGTAACTTTACCGATTTGAG[T/C]CCGGTAATG
Ahsnp1640	[T/C]	AAA[T/C]GTTCAGAATGATTGGCTTCTATAGGAACTCAGAATTCAGATAGTGTTATTTATTCTCCTAGTTCAGTATGTTGATTCTT
Ahsnp1663	[T/C]	AGCTCACGTGATTAGCGTCACACGTGCGCGTGGACGACGCATGCGCTTGGCTGGCAAATTTCCTCCTCACGCATA[T/C]GCGTGGGGG
Ahsnp1667	[C/A]	AGCTCAGCCTAGTGTGCGT[C/A]TGCACAGACCTGCTTGCGTACGCACATCCATCAAATCAGAGCCACGCTTGTGCGTGAGCCGCACT
Ahsnp1690	[A/G]	AGCTCCCAGCTGCAATGCTCGTGCTAGCCATAAGCGTCAGGCTTCAGAGAGGGGGAAGAGAAGAACAGA[A/G]CACCGACGACAAGAG
Ahsnp1691	[A/T]	AGCTCCCATTGATGTTACAGCTTGTAATCATTTTAGAGGCTGGGTAGAAGGGTGTTGCTTGATCGATT[A/T]GGGGTTTATTGGTTTT
Ahsnp1695	[C/T]	AGCTCCCTCCCTCAATGAGAGGGAAGTTAGCTACTCATACTTCAAAAAGTACTCACGAGTGAAGTATAATAGTGGA[C/T]CTACAACT
Ahsnp1709	[T/C]	AGCTCCTTGTTATCGTGGCTTGTGCTTGTAGTCATCCGAAAATCTCCACCAATGTTTGGAATTCCAATGGCCTC[T/C]GGGATCCCCA
Ahsnp1763	[G/A]	AGCTCTGCTGTACCTCGAGTATTGATGAGCAGATAATTTATACGCTTTTT[G/A]GCATTGCTTTTAGGTAGTTTTTAGTAAGTTCGAG
Ahsnp1777	[G/A]	AGCTCTTTGACATCATATATGGGGGAAGCTCCTGTATGCACTCAAGATTGGGTAATAGAT[G/A]AACCTTTTGGACTAATTGAAACTT
Ahsnp1808	[A/G]	GAACAAAAGCTAACATGCATAATAGGTATTCTATATATTTACTTTGTTGACTCATCGTTATCCCTTTCTAGGTATGAAG[A/G]AAGTT
Ahsnp1814	[G/C]	GAAGCAGAACGCACAGGACGCGGTC[G/C]CATGACTGACGTGACCGCGTGGCAAGAAAAGCTCCGAATGATGCGACCGCATGACCC
Ahsnp1821	[A/G]	GGCTCATTACCTGCACTAGGGTAGACATGCATCATACTTGGTTGC[A/G]CATTTCCTTTGTTATGATTGTGGTATGGATGTATGTTTT
Ahsnp1839	[G/A]	TAAAATAGTCTATTTCATAGTTATCAGAACCGGACCGGACCGACCGGTTCGACCGAAAAACTGGTGAACCGGTA[G/A]TCTGACCGGG
Ahsnp1863	[C/A]	TAAAGGAATGATGTTTACCTACTCCTCGTATAGGTCTTTGAAAAACTGAA[C/A]AACATGATCCTTGGTTTCGGTCCCATTTTCTATC
Ahsnp1897	[A/G]	TAACATAATTGGCCT[A/G]TTCCCAATCACCTCCTTCCTCTACATTCACCCCTTATTTAGATGGTGGTTGAGTATTGATTACTACAAC
Ahsnp1905	[T/C]	TAACGCCACTAACGTCCAAACTAACTTTCCATCATGCCTAACTCACACTTTCTTTGCAAGAAAAGCTAAG[T/C]CCACTAAACCCCTT
Ahsnp1941	[A/G]	TAAGGAAGCAGTTGCCATCGTCACCCTTATCGCGACCTGTCACC[A/G]TCACTGGAGCCAGCCATCTTCATCGCCGTTCATGCCGTCC
Ahsnp1970	[C/T]	TAATAGACAAGGAAGCTGAAGCAAGGTTTAGAGTTTACCAAACAAACAGGCTTCAGAGATGTTTTCCGG[C/T]GGCGGCAGCGGGG
Ahsnp1997	[T/G]	TAATGAAACATGTGCTGCGCAAATTT[T/G]GGGGGGGGGGCTTTGGCCCATTTTGGAGGACTTGAAGGCTGAATTGAAGTGCTATA
Ahsnp2009	[T/G]	TAATGGCCATGGT[T/G]CCTATGGTGCAAGGTATTAGAAAATTTCCAGGATCCTGTTTCTTCTGAGACAATGTTAGTTGATCCAGATT
Ahsnp2026	[T/C]	TAATTGAGTAAATACCCATAGTCGTCCCTGAGATTCACGCAAATACCCATAATAAT[T/C]CCTAAGATTCCGATTTTCCCATTATAGT
Ahsnp2037	[G/A]	TAATTTCTTTTGTTGTTGATG[G/A]CAATGCCATAAATGACATCAGGGAATAGTTTGCTTTTTTCTTATTTTACTTTTCTTATATGAT
Ahsnp2046	[C/T]	TAGAAAGTAATTCGAACGGAATAAATTTTTGT[C/T]TGAAAAAATCTTATTTCTAGTAGTAGTGGATAAGCTGTGGATGAGGCAGA
Ahsnp2058	[T/C]	TGACCATGAGCCGGATGGCTGGATCATTG[T/C]CGTGTTATGGTGGAGCCATGATTATGGCTAAGTATAAATGCATATATGCTGTTGA
Ahsnp17	[C/T]	TAACATGAACCACATGACCAAACTTGGAGAGGAGGAAGAGGCAGTGATCGCCACTGATGAAGACCTCAATGGA[C/T]GTCCACTAG
Ahsnp38	[A/G]	AGCTCG[A/G]AACAGGGAAGAAGCACTAAAATGATATTGGAACAACTCGACCAGGAGAAGGAAAGTTGGCAGCAAACTGGAAAGGACC
Ahsnp39	[T/C]	AGCTCTTTTGAGAAAAGGTCAGTTG[T/C]AACCAACCTTTATAAGAGGTCGGTCACCTCTGTCTTCATTCAGGTTGGCTCGCCTAGCT
Ahsnp45	[A/C]	AGCTCCAACAC[A/C]TGTCCCCTCAAATTAACGCCGTCCTCGGGATCGATGGGCCGAATGGTGGTAGAGGCAGATGAAGGTCTTAGTG
Ahsnp89	[G/A]	AGCTCAACCCTCTTCACGACAATAAAATTTGGAGCAGAGAAGAAGTTAGTTCGTTCAGAGAGGAATTTGGGAAGG[G/A]GAATGTTAG
Ahsnp104	[C/T]	TAAGAACCGA[C/T]CCGGACACGCGTCCTAGATAGCTCACTACTACAGCTGTATGGGGAAGCTTCGAGGAAGGTGGGTTCTGCCCT
Ahsnp107	[T/C]	AGCTCCTCACCC[T/C]ACCTATGGGTTTAGAGACTCGTGCTGTAGGAGATACAATATGAGATGTAAAATGTCATACGTTGCCAAAATG
Ahsnp133	[A/G]	AGCTCAGCTC[A/G]GTTTTAGGCATATCTAAAAAAGAAGGGTGAGAAAGAGGGTAGTGTTTCCAGGGTTGTGAAGGAGGCTGGTGGGG
Ahsnp141	[G/A]	AGCTCATCC[G/A]GTGGAAAAGAGAGATATTCCTAAGATGATGGAGGCATCATCATCTTCTTTCATGTCAAGAATCATGAAGTCAACT
Ahsnp175	[A/G]	AGCTCAAAGTTACTGGCATGTACATTGGGAGTCAGAATGCTACTCCCACAATTACCA[A/G]GATTGGGATTAGTATAAGAGCCCAATG
Ahsnp186	[T/C]	AGCTCAAATTTG[T/C]TTAGGTAGTGTTTGATAGAGAGCCAGAGACCGAAAGACTGAGATTGAGAGACAAATACTAAGAGACAGAGAC
Ahsnp243	[A/G]	AGCTCAATGAACTGCAATTCAGAAAAAAATTTCAAGGAAATTGTATGAAACTATTTC[A/G]GAAGAAACATCCAACTAAAATAAATGA
Ahsnp255	[G/A]	AGCTCAATTAGAAAATGAAAAATTTAGAGA[G/A]CAGTATTAGTACATTGAAGATGTTGATGATGGTGCTGTTGTGTGTCATAATAAT
Ahsnp267	[T/C]	AGCTCACAGAAATGGTTGGAAAACCTTGTGGGGTCCCTTG[T/C]AGGATTACCTTTCTCTTGTTCATCAACATGAATGATCGTCTTTG
Ahsnp290	[C/T]	AGCTCACCT[C/T]CGAATAAGAAGAGAAGTTGCTTGAAGTGTTGAGAAGACACAAGAAGACTATAGGGTGGAGTCTAGTGAATATTGT
Ahsnp303	[G/A]	AGCTCACGTGACTCGGGTCAC[G/A]CATACGCGTGGTTCACGCGTACGCGTTATTGAGCAAAATTCACTTTCACGCGTACGCGTGACC
Ahsnp356	[T/A]	AGCTCAGCTTGTGTGAGTTGGGAATTCTCC[T/A]TGTCAGCCATGTTCGGGGATCAGAAATCCTGCAAAATAGAGGAAAAAGAGGAAA
Ahsnp364	[T/C]	AGCTCAGTACCGCGACGGATTAGTCCTTGACCTGCCGGGTTGGGGGATACCGTGGGAAAC[T/C]AAAAAAAAAATCTTATGATCATTA
Ahsnp372	[T/G]	AGCTCAGTTTTTTACAATAGAACACATTATTAGGAGTA[T/G]GAGTAGTGTAGTTTAGAAAATTCTCTCCTAGGGTTTATTTAGGTTT
Ahsnp391	[C/T]	AGCTCATCAGCATCACTT[C/T]GCTTTGGCCATTTGCAAAATGAGGCTTAGACCTTCTTGGACCATTCCCACAGGCCCCCAAACAAGT
Ahsnp434	[A/G]	AGCTCATGGCCAATAGGACA[A/G]ATATGCATCATGTGCATGTGTTTGTAATTGTTTGAGCATGCACAATTACTTGGTTTGCCTACTT
Ahsnp442	[A/C]	AGCTCATGTCCAGTGGAAAAGGTATACATCATATTCATTTGTATGT[A/C]TTATTTGAGTTTGCATTACTTGGGTTTGCCTATTTGAA
Ahsnp487	[T/C]	AGCTCATTTTATTTATTTTTTTTTTTGTTGCGACCCTCTCCATT[T/C]CCATCCTCTAGTGAGTATCGAACCCGAGAGAGATGGTTAT
Ahsnp488	[G/A]	AGCTCCAAAAAC[G/A]CAGTACTGGGTAGAGGGTTTGTCAATATATCATCCAGCTGTGTAGTTCCAGGAACATGGTTTACATGAACAA
Ahsnp505	[A/G]	AGCTCCAAGAA[A/G]CAAGGTATATCAAGAAGAAGAAGAAGCAGCCGCAGCCGCAGCAGCACGAACATTCTAAAGTGATCACTACTAA
Ahsnp512	[T/C]	AGCTCCAAGTCCTTTGGCGCCATTGTTGATGATCACAATTTCGTGCACCAGCATGCA[T/C]CGAGGACGGTGCAAATTTCTAAGTGTG
Ahsnp527	[C/T]	AGCTCCACAGCCACGTCAACCCACCCCTCTACTTCGCCTTCCTTCCAATTTCC[C/T]CGTTCAGCCTCTGCACCCCGGTTCTTACTTC
Ahsnp530	[G/C]	AGCTCCACATGCTCTAGAGATAGAACACGATTTACTGTATGTGGTATGACT[G/C]GTTTCTTGGTAAAGACAACTCTCATGCCAGGTG
Ahsnp534	[C/T]	AGCTCCACCTTCTTT[C/T]TGTCTTCTTCAGTCCAACTGGCTTCTGGTTTAGGGGAAACTGCTCCTGCTGCACTTGTGGTGGTTGGAT
Ahsnp597	[A/G]	AGCTCCCCCT[A/G]TTTCTCGTTTCCTTCCTTTTTTGAACGTGTGTGTGCGTTGTATTTTGATTTAGGATTGGGGAATTAGGGTTTTA
Ahsnp609	[A/G]	AGCTCCCGCCTTCGCTAGCTGAAGGT[A/G]GAGCCTCATAGTTCTTCACCCCCGGATCATGTGCATGCACGGAGGACCGTGCAACGTT
Ahsnp630	[T/G]	AGCTCCCTTCGA[T/G]TTGTGGTTGAGATGGAACCTCACATCCAAACTGGGCCGCGACCCTGAAGACTCATGGATAACCCACTTCATG
Ahsnp658	[C/T]	AGCTCCGATTGCCGCACC[C/T]TTTGCGGTCACGCGTTCCTCGCGAAGAACTCTATGAAACCCACCCAAGAAATTGGTAAGGAAATCA
Ahsnp663	[G/T]	AGCTCCGATTGTGAGAGAATTGTAGTGTCTATTTGAGACAGAGATTCTATGTTGAGAAATTGCTGCTGCT[G/T]TAGTGGAAACACCG
Ahsnp694	[T/A]	AGCTCCTAGAAAATGAACTT[T/A]CTCTTCTCTAGTGTCTTCATCCTCACTTGAGGATGAGTAGTCATAAGAACTTATGCACTGCAGA
Ahsnp726	[G/A]	AGCTCCTCCACGTACTTCCATGTTGGCTACTGGTGCCAAATCTGAAAGTCACGCAGACACCCACCGACTG[G/A]CTCTCCGAACGTGG
Ahsnp747	[A/C]	AGCTCCTCTT[A/C]TTGTTTCTTACTCAAACTTGAATTTATTATTACTGGTTGGGTGTTGTTGGCACCAAGATATGCATATTTCGAGT
Ahsnp749	[A/G]	AGCTCCTCTTGAATTTTCTGAATTACGGTTCGCACAGTTTCAATCACTTCATTTTGGTTCCCGGAGTTGAA[A/G]CTGGAGGAGAAAG
Ahsnp806	[T/C]	AGCTCGAATCAGATATG[T/C]GAAAGGACTATCCACATCTCTTTTCAGGTAACTAGTGATGTGTATTTTCGGAAAACGAAAAACGAAT
Ahsnp811	[A/T]	AGCTCG[A/T]CAGCCATAACACCAAAAGGATATAGCTTCGCCCACAAAGATCTGCCATGATCGTCCTCATCATACCCATGAAGCTTCT
Ahsnp812	[G/T]	AGCTCGACATGATGAAGTCGACCCAAAACATAAAGTTATAAAAGTAATCCCTGAAAGAGACCTGAACAAG[G/T]TCCAAAAGAGAGGA
Ahsnp834	[G/A]	AGCTCGAGGAAGCAGCTGCGATCGG[G/A]ACAGCGAACAGGGGTTGAAGACTTGGAGCACGAGGGAAGCTAGATAGACGGAAGGACGG
Ahsnp855	[T/G]	AGCTCGATTTTTTATTGGATAATTGTTTTCACGGAGCTTTGTAGGCCAAGTTCAA[T/G]TTCCATCCCCTTCATGCTTTCTACGTCTG
Ahsnp887	[A/G]	AGCTCGCTTGGACCGTGTAATTGATCCTCCGTAGTCTTCT[A/G]CCACTGTTTCTTACCCTATGGTCGTTCCTCCTTCCAAAAGACCC
Ahsnp890	[G/A]	AGCTCGGACAAGGTAGGAGGTAATACGTCAGCCATAGGTACA[G/A]GCGGGGGGATTGAGACCAAAAGAGGAAAAAATTTATCTCTTT
Ahsnp904	[T/C]	AGCTCGGATTATAGAAGAAGCACTAAAA[T/C]AGCGAATGGCTGCCAGGTATAATCGAAAGGTAGTGCCAAGAGGTTTTGCTGAGAAT
Ahsnp931	[T/G]	AGCTCGGCTTCTATAAAATATCATACCTTTATAGGTGGAATGTAATAG[T/G]CCGGTTACACTGCTTTTGGTCATCTGTATTGAAGAG
Ahsnp948	[C/T]	AGCTCGGTCTTCCTTTTGAGGTCGAGTCTTTAGTCTTGGGACTTCAATCTTTTCT[C/T]GGGTAAAACCGAACTCGAGAATTTTGTTG
Ahsnp959	[G/A]	AGCTCGTAGCTTGAATATTATGTACCTTGACTCTCCACTCTT[G/A]TGTGTGTGTGTGTGTGTGTGTGTGTGTGTGTGTGTGTGTGTC
Ahsnp1045	[A/G]	AGCTCTAGTTTTGACATTGTGCCAAATTATATGATATGGTGTTAGATTGAGTAATTAGAAGTTTGACTTGATAAAATTTG[A/G]AAGG
Ahsnp1047	[A/G]	AGCTCTATAGCTCAAGATATGACCAAATGAAGAGAATGGTAAATA[A/G]TGCCAAAACCCTCTTCTCTTATCTTCTCTACTATTGTCC
Ahsnp1048	[T/C]	AGCTCTATATGCGTACGCGAGTTTAGTGGACAGAGAGGTATCCT[T/C]GCGTACGCGGGAGTGTTTCTGCGTACGCACCCATTGCAGA
Ahsnp1127	[T/C]	AGCTCTGATTATGGTGTCATCTTCTTCGGAGGTGAAAGTCCGATGCTCCACCTGTGGGGAGAGCTGGTTG[T/C]ACCATCGGAGCCTG
Ahsnp1148	[A/G]	AGCTCTGGGCAGAGACAATGAAGACG[A/G]CAGGGAGGTTGGGATGGAGATGATGAAAGAAGGTTGATGTTGATGGATATGCAACCGT
Ahsnp1246	[C/A]	AGCTCTTTCTTTGATTATATACTCACTTACACTGGTGCCGCTCATCA[C/A]ATACGTTTTTATTGTATTGAGAGCAAATGACAATGGC
Ahsnp1262	[G/A]	AGCTCTTTTCACGACATACACCCACTTGCATCCAATGACTGTGGCGTTGGGAGGAGGTGTTATGAGATGCCAAGTGTGAT[G/A]TTTC
Ahsnp1299	[A/G]	TAAGATTGAATGGATGGTTTGGCATCTTCTTCTAGCAGTATCTT[A/G]TGCATGCATATGGCTGAGCTTATTCCTTTTAGGTCAGCAA
Ahsnp1350	[G/C]	TAACTTTATCGGGCTCCCCATGAAAGAAATCAAAGCACAAGCAAGCAAAATGGGGCAG[G/C]CAGGTTTCGAACCTTACACATGAGGC
Ahsnp1353	[A/C]	TAATGGCTTGATTGAGCTGGCTTGCTAGATCAGGGGGAGGATTACTTGTAGTTGACCTT[A/C]TCTTCTTCATGAATATTGTCCTT
Ahsnp1375	[A/G]	AGCTCCAAGTCCTTT[A/G]GCGCCATTGTTGATGATCACAATTTCGTGCACCAGTCACCATGGAGAGGAAGCATGAAGAGTTTCTCTC
Ahsnp1410	[A/G]	TAAAACCCTCGCGCATTCCCAAGGCTAGGACACT[A/G]ATGCTAAAGTGTGCGCTTTCAGAGGAAACGGAACAGAAACGTTCTGCATT
Ahsnp1413	[G/A]	TAAAACGAGAATTTTGACACTAATTTCAAAGAATTTAGCCCAAGATTGGACTAGACGGGCT[G/A]AACCGGTCGAACCGGGTCCAAAC
Ahsnp1429	[T/C]	TAAACACGTTATCAAGTAGGCAAACCAAGTAATTGTGCATGCTCAAACAATTACAAACACATGCACATGATGCATAT[T/C]TGTCCTA
Ahsnp1457	[T/C]	TAAATCAGTCATCTAACGGGTCAGTTATCAACTTCGAGTTGTTTACTTACAC[T/C]ACTGAGGAGGCACAACAAAGATTCCATTTGAT
Ahsnp1485	[T/C]	TAA[T/C]GCCAGTAATGGTGCTTCTATGGGCGGTGAACGCCCAGTAAGGGCTTCCTTATTGGCGTTCAACTCAATTGCATCCTCTTCA
Ahsnp1496	[A/G]	TAACTGTATGTAAATCAACCGAATCCGTAGAACGGGAGCTGGTTTCTTCCTCAAATGGC[A/G]TTTCAAATCCGCCCTCAGAGAGGAC
Ahsnp1522	[T/C]	TAAGCAAACCAAATACAAGATTCACAC[T/C]CAAACAATACACACAAATACAAATGATGCATGTCTGTCCTATGGCTAACGAGCTA
Ahsnp1568	[T/C]	TAATCTCTTTCTCTGTTTCTTCTCTTTCTCGTTCTTCTTCAT[T/C]TTTTCAATACAAACCGTTTTTTCTCTCTCCCCCGACGGCGTT
Ahsnp1571	[A/G]	TAATGAAAGCGATTGAATGCATTAGTTTTTCTAAATCTCTAATGAGTAATGAACTAATGATCATAAGATTTTTTTTTT[A/G]GTTTCC
Ahsnp1575	[A/G]	TAATGACGTAAAACTCAAGAAGGAGTTGGCCGGACAGATGCTTGAACATGACTTCCTCAAAAAGGATC[A/G]AAACTTAGAAGCACGA
Ahsnp1752	[A/C]	AGCTCTCCATGCT[A/C]ATTCTTCATGGTAGTGACTCCAGAATTTGTGGGCAACACTTGTACTGGGCTCACCCATTCACTCTCTGAAA
Ahsnp1788	[A/C]	CAATGCAATTAGTTCATTGGTGAACAAGGGGGGTTCATCCTCCCAAGTCTCAGTACCAAATAACTTGG[A/C]ATTCAACTTCATGA
Ahsnp1809	[C/A]	GAACAAGTCGGTCGCTGCATCGTCGACCATCCCAGGTCGGATAGCT[C/A]GACCCAGGGTATGAACAGTACCCCTGCTTGAGCTATGG
Ahsnp1979	[A/T]	TAATCAAAATGGCATGACCACATAGCAGTAATTTGCTCTGGGTGTGATAAACAACGTCTTCTCCTGATCCGACT[A/T]GCACATCGGG
Ahsnp1984	[C/T]	TAATCACTCGGATTT[C/T]GTTCCAAACTTCCCAATTGAACTCCAAATCAACAAGAACACAATCTAATTTCACACACCGTTGCCGCGG
Ahsnp81	[C/T]	TAAAAAGAAATTCGAACGGAATAAATTTTTGT[C/T]TGAAAAAATCTTATTTCTAGTAGTAGTGGATAAGCTGTGGATGAGGCAGA
Ahsnp93	[A/T]	TAAACACAGCTACTTATGAGTCTTGGCCGTGGCCCTAAGCATTTTGTTTTTCCAGTATTACCACAGGATACA[A/T]AAATGCCACAGA
Ahsnp100	[C/T]	AGCTCTTCCTTT[C/T]ACCCACACAAGCAGCGGTGGCGACAGTGGCACCCTTCCCGGCGCCATCTCTTCCCTTTTTTCTCCTTCCTCT
Ahsnp113	[A/C]	TAAAAAAAAAGCTAAACGCAACGAAGTG[A/C]AAACCCTAATCCTAATCTCAGTCTCACACTCTCACAAGACTCCAAGAGAAAGCACA
Ahsnp195	[A/G]	AGCTCAACATGTTCAAGAGGACCAGTCGTGGAGGGTGCGGCATATCGGTTGATGGGTGCGGCCCG[A/G]CAGTAGGGGCAACAGAAAT
Ahsnp196	[C/T]	AGCTCAACATGTTCTGGAAAACCAATTCATAGGGTTTGCGGCATGTCAGTTGATTGGTGAGGTTCAACA[C/T]TGGTGGCAGGGGAAG
Ahsnp224	[T/C]	AGCTCAAGGAATCTGACGATCGGATTTTCTATCGGTAAAGAAATATAAAAATATATAATCGCATTGTGAG[T/C]ATAGCTTCTAAACC
Ahsnp244	[G/A]	AGCTCAATGAGGCCCAAATCCAACTCATTTCTGATGCTTTTGAACCC[G/A]AGAATTGCAAGGGATTGAGGGGGGAGGGATGGGGTGT
Ahsnp248	[T/A]	AGCTCAATGGCATCGTTTGATTCATGTAGCCGATCCCACTTAGTGAGACAAGGTTTTGTTG[T/A]TATTTATGTTGTTGTATATATAT
Ahsnp256	[C/T]	AGCTCAATTCATGTTGTTGTT[C/T]CTCGTATGTAAAAGTTACAAAAGAAAACTCAAAAAAAAGTTTCACAGAGCAAAAAGAAAATGA
Ahsnp277	[A/G]	AGCTCACATTTCCCATTGATTTCTATATCCTAGAATTATCCCCTAAT[A/G]ACTCAGGAAGGCCATCATCAATCCTACTTGGAAGACC
Ahsnp291	[T/C]	AGCTCACCTTCTCTGTGTTCGCCGGTATCGCGTCCTCTGT[T/C]GTCGCCATTTCTCGCCTTTCAAGCAATCCTCCCCGTAAGCATAA
Ahsnp292	[T/C]	AGCTCACCT[T/C]TTCTGCCAGTGCCTTGTGAAAGTTCGCGTTGTCTTTGTACTTGGTACATTTTTCCACATACTCGCTAGCATAAGT
Ahsnp337	[C/T]	AGCTCAGATTCCAACAACATCAG[C/T]AGTCCTTCTGTCAGCCTTTTTCAGAGTTTTGCTCAAGTCCCTCAATTTCAGCCAGAAATTA
Ahsnp399	[T/A]	AGCTCATCCGAAAAGGTATAAGTGTTCGGCCACACTTACAATG[T/A]AGGGTCAATAGAATCTCGGATCTCAACCTGAAGCAAGTGGA
Ahsnp440	[C/T]	AGCTCATGGTGTTAGTGAAGTGTGGGTTGGGCTTGGGCCCATGTTTGGACCCGGTTCGACCGGTT[C/T]AGCCCGTCTAGTCCAATCT
Ahsnp447	[G/C]	AGCTCATGTTTTACTGTTCCGGCCGCATTAGGCGACAGGAGTGTACATGATC[G/C]GATTCGGTTTGAAGATATAGTCAGGACCTGAT
Ahsnp493	[A/G]	AGCTCCAAATGATGCACTTCCAAAGGCATTGGAAAGTAGACGTCCAGGGCTTCTCAAAAATATGTAATAGTAA[A/G]GGGTGCACATT
Ahsnp517	[C/T]	AGCTCCAAGTCTTTGGCGCCATTGTTGATGATCACAATTTTGTGCAC[C/T]ACTCCACCATGTAACAACCCAAGAAAGATTTTGAGTT
Ahsnp538	[A/G]	AGCTCCACTAAGTTTTGAAATCAAAGA[A/G]GTTAGCTCTGAGTCAAGAAGATGACAAACGAAGCACGAACCATGACAACAGGGACGA
Ahsnp560	[G/A]	AGCTCCATAGTGGACTTTTCAACTTCTTTCTGAGGGTTATCCCTGAGATTTTCAGCAGCTCT[G/A]GAAGCTCTGGGCTGCTGCAAAT
Ahsnp570	[A/G]	AGCTCCATTCTCGATGACCACCGCCATCTTTCTTCTTCTTC[A/G]CGGAAACCCAACACCATCGAAGTCATCGCTCTTCCTCCTTCTC
Ahsnp680	[C/T]	AGCTCCGGTCCAAAACACTAGACATGACAAATAGCCAGCCAAGCTTCAGCATACATAGTTCAAGCATGTGAAGAGGAAGCC[C/T]TAG
Ahsnp687	[T/C]	AGCTCCGTTTGACGAGTCGTTTGCGGCCATG[T/C]GAAACTGTCTCCTCTTTTTCAATTCTATCTAGGCATTGTGATGAGGATCCCAC
Ahsnp700	[T/C]	AGCTCCTATCGCTGTTAGAAGCTG[T/C]CACCATGGCCGCCGCCCTCCCAACTACTGCAGTGGTTGTTTTCTGTCGCGGATGGCCACC
Ahsnp702	[G/A]	AGCTCCTATGTGAGTAATGCTC[G/A]TTACTGAGGCAATCTCAATTCTAACATACTACAGGGTGTTAGTGCTGAAAAAATAGCTTATT
Ahsnp708	[C/T]	AGCTCCTCAATGTTCTCCGGTA[C/T]GACGACGGCGGCGAGGGGGCATAGGTGAATGGCGTGGTGGGAGAGCAAGTTGTGGTTGTTGT
Ahsnp728	[C/A]	AGCTCCTCCATTTT[C/A]GTCTTTAGCTAATAGTACTCCAACATCCCGTATCAATGAGCCATTTTGTGCATCACGTAATGATAGACAA
Ahsnp731	[G/A]	AGCTCCTCCCTTTGCCCTTCGCCGTTCGCCGTTCGCCTTCGCCTTCGCCCTTCGCCCTTCGCCGTTC[G/A]CCTTCACCTTGGCTCTT
Ahsnp771	[T/C]	AGCTCCTTATAAAGGTTGACT[T/C]CGAGCTAGTCCAGAAAAGGGTTTTGGCCAAAGCTGTTGCATCTTTGTATGCCTACCAATCTGT
Ahsnp781	[A/G]	AGCTCCTTCTCTCTCCTTTGGCTCCTCAATAACGGCAATGGCGAT[A/G]GCTCTGGGCAGAAGCGGCGGAGACTACTTCGATGGCAAC
Ahsnp792	[A/C]	AGCTCCTTTCGATC[A/C]TATTCTTTTAGTGTCAATTTTGGTGTATCTTAGAATTTCATAATGAAATTAGAATTTTATGGTGGTGGAC
Ahsnp793	[A/C]	AGCTCCTTTTCATGGAAGCTTGTGCTTGAACTCATCCAGGAATCTCCACCAATGGCTTTGCG[A/C]AGAGAGCCTTCAAGCAAGTTAG
Ahsnp830	[C/T]	AGCTCGAGATTTGTTGGTAGATAGCACTTATTCAAATAAGTAACTGCCCCCTAAAATCT[C/T]TCATCCACTTGCAGAAGCAATATCT
Ahsnp833	[C/T]	AGCTCGAGCTATTCCCTGAAGTC[C/T]GAGAACAAGCCCAAATAAGGAAAGCAGCATTGAAGTGAAGGATGAGAAATAGATATAATAA
Ahsnp870	[T/G]	AGCTCGCCGTTCGCCCTGACGACCTCCATGAGGGGGTCCTTGAGCACGTGAGGAAGGTTCCTGTTTAC[T/G]AAGGTATACTGCTCTG
Ahsnp900	[G/A]	AGCTCGGATCAGCGGCAGGGGTCGGAA[G/A]GATCAGAACGGTCTTCTCAACAGCTGAAGACGGCGCTTATGAAGAACTCCGCAGACA
Ahsnp976	[A/G]	AGCTCGTGCAACGTCAGCCGCGGCGGC[A/G]GCGACAGCGGCGGCGGCAACAGTGGAGGACGTCACATCTTCAAGGGAGAGAGAAGGC
Ahsnp1001	[G/A]	AGCTCTAAATTGTTTTTGGAAAAAACAGAGCATGTGCGCAC[G/A]CACACAGATGTGCGCACGCACACGTACCCTAATTTCTACACCT
Ahsnp1006	[G/A]	AGCTCTAAGTTGGCCATCTTTTTCAA[G/A]CAAACCATATTCAAGTGGAATTACAAAGCTTAGAGATATAAATTTTACCCACTTGAAT
Ahsnp1073	[T/C]	AGCTCTCATCAAACT[T/C]TTTGGTGCGAGTTCAAAAGAGAAGAAGAAAGAAAATAGATGAAAATGATGAGCTGAGATTTCAGAAATT
Ahsnp1116	[T/C]	AGCTCTCTTT[T/C]GGGCAGGGAAGCAACCAGCAGAAACTAAGACAGAAAACTTTCCTTCGTTCCGTGGTGGCATGGCTGAAAGGGAT
Ahsnp1121	[T/C]	AGCTCTGATCTGTATATTATATTTTTAGC[T/C]TTCTTTCGATCTTACCTATCCATTTTACGACTATCCATTCGAGTGTGACACGCTT
Ahsnp1151	[A/G]	AGCTCTGGTAGTTAGGGTGTTACATATAGCAAATGGAGTTGCGGGCATGACATCATCGCTTTTGTCACAA[A/G]CTGCGTTTGTACCA
Ahsnp1159	[A/T]	AGCTCTGTGGGACAAACTAAAAACTGCCATATATCAATTGCTCCACTTACAAAAGCAACAACTAAGAAAATAAAAAAAAAA[A/T]TTG
Ahsnp1301	[C/T]	TAACAATGGTAGATGCAAGGTGTTCATA[C/T]CCTGGGTCGAGCTGTCCGACCCGGGATGTTTGACGACAAGTCAACCAACCTCTTCA
Ahsnp1322	[G/A]	TAAGAATGAATTCTAGAGTATCATCATGATCTGTTGAAGCCTGGCTGGCTGTAAAGCCATGTCTAAATTCTTTTGGACTA[G/A]GG
Ahsnp1347	[T/C]	TAATGAACTCCTTCCTAGTACT[T/C]TCCCAAGTAATACAGAAGAGAATCCAAAAAGAGAGTGCAAGGCCATAAATATAACCAACA
Ahsnp1382	[A/G]	TAAAAT[A/G]GAGATTACAGAAAGGAGCATATCAGATATATCGGACAACACCACATTCAACCACAGGAGAATCACCATTCCGACTT
Ahsnp1411	[A/G]	TAAAACCCTCGCGCATTCCCAAGGCTAGGACACTGATGCTAAAGTGTGCGCTTTCAGAGGAAAC[A/G]GAACAGAAACGTTCTGCATT
Ahsnp1426	[T/G]	TAAAATTCAAACATGGAACCCTTCTCCCTCACTTGTCCAAAT[T/G]CTCTCTCTCTCTCTCTCTCTCTCTCTCTCTCTCTCTCTCTTC
Ahsnp1446	[T/C]	TAAAGGTTCTGGTCAGGAGGATAAGAGCTGTTATGCCAGGTCTAGTTGGAGAGACTCAGAGTGCGTTTGTCAAAGGG[T/C]GAAAAAT
Ahsnp1454	[T/C]	TAAATAGGTCTTGTGCCAAAGTACTAATGCGGAAGTGCCCGCCTGACTGATAGACTAAGGTGCTAATGCGGAAGTGCC[T/C]GCAT
Ahsnp1476	[C/T]	TAACC[C/T]GAGCCTTCAAATATTCAAAAAGCCCATCCATCCCTTCAGCCACTAAATCTTCAAGTTTGCGTATTTCTTTGTCATTTTT
Ahsnp1480	[A/G]	TAACCTTTCTTCATTGTGCCTCGCCCTCACCGCGAT[A/G]ACGACACTCCGACGACACTCCTTGAAGAACGGCACTGCGCTTGCAA
Ahsnp1483	[T/C]	TAACGCCAACTTTGGGCATATGCAAGTGAAAGCTTGGAAGCTCAGCCCAGACACG[T/C]ACCATGTGGGTCCAGAAGTGGATTTCTGC
Ahsnp1514	[G/A]	TAAGAAGGCGAGGAAGGCTACTACG[G/A]CTCAAAACATCTCAGCCAAGGTGGCTGGAGAAGGTTCTTCCCAGGTTCCGTTGAAGCCA
Ahsnp1550	[T/C]	TAATATCATGTTATTTTCCCGTTCTCAGGGA[T/C]GATTTCAAATTTTATGCTTGTCTGGTTCTTATTTGGTTGCGGACGATGGTGGA
Ahsnp1564	[A/C]	TAATCTATGGTGTGTAGAAACTCTACCAATGAAATTACACAAGTGATA[A/C]ATGTTCAGGCATGGCCGAATGGCCAGCCCTCACAAA
Ahsnp1605	[T/C]	TAATTTTGTCGAGTAAATCCC[T/C]AAAATGGTCCTTCAGATTGGGCCTGTGCACCAATATTGCCCATCAGTTTCTAAATGCTCTAAA
Ahsnp1628	[T/G]	TAAGTGCTTTTAGTTGCATTAGAAAGCTGACATTTAGA[T/G]CTTTCCAACCATATATAATAGTCAATGGTGAAGCATGAAATGGAAG
Ahsnp1793	[A/G]	CGCTCATTACCTGCACTCGGCTAGACATGCATCATACTTGGTTGC[A/G]CATTTCCTTTGTGATGATCGTGGTATGAATGTATGCTTT
Ahsnp1816	[C/T]	GAAGTACCGA[C/T]CCGGACACGCGTCCTAGATAGCTCACTACTACAGCTGTATGGGGAAGCTTCGAGGAAGGTGGGTTCTGCCCT
Ahsnp1873	[C/T]	TAAA[C/T]ACCAAAATATATTTTTACCATCCTAGACAGCTCCTGAAAAGAAAAAGGAAAGTGAAATGGAGTATAATTGAAGCTTGGGA
Ahsnp1874	[G/A]	TAAATACCTCACTTCAAAGCAGCAGGAAGCCAAGAAATAAACAAAT[G/A]GCTACTCAAAACCCCTCTGAGGATAATCANNNNCCA
Ahsnp1875	[C/T]	TAAATACCTCACTTCAAAGCAGCAGGAAGCCAAGAAATAAACAAATAGCTACTCAAAACCCCTCTGAGGA[C/T]AATCANNNNCCA
Ahsnp1914	[T/C]	TAACTCAAACATGAGAAG[T/C]AGCTGAAGAACACCCTTGGATGTCGCCAACGTTTGCGCCAACGTTTTCCTCAAACGTGAGGTCA
Ahsnp1949	[C/T]	TAAGGTTTTGAGTTGGATGTGGTGTCTTCTCATCTTATGTTCTCTCACTTGATTC[C/T]TCCCGAATTCTCTCCGATTGTCGAGAGCT
Ahsnp1985	[G/C]	TAATCCAAGAGCAACATGATCCCAATTATGCTACTGACCCGGAACAAGAGAGAAGAGATCGTCTTAG[G/C]GATGTAATGGATCGG
Ahsnp1995	[A/G]	TAATCTTGTTCTCTACCACACAGACACAAGTTTGTTGAAAGTCAAAACATTGGCAGGG[A/G]GTCTCAGGTAGAGAATTTTTCAAAGC
Ahsnp1998	[C/T]	TAATGAAA[C/T]ATCACACTTGGCATCTCATAACACCTCCTCCCAACGCCACAGTCATTGGATGCAAGTGGGTGTATGTCGTGAAAAG
Ahsnp2041	[T/C]	TACACGATGTCTCCCTTTTC[T/C]TCCCCAGCCATAGCCCTAGCCTCCAACCCAAAAGCCTAGCCTCTTCTACGGGTCTGCTGCTGCC
Ahsnp2051	[T/C]	TAGTACTCAGCCCGAGCACACACCAAGTGGGCCCCGGAAG[T/C]GGATTTTTACACTAAACACCCTAGCTTACTCATTTTCTGTAA
Ahsnp115	[G/A]	AGCTCCGATTGACAAGTC[G/A]CTTGCGGCCACGCGAAGCTCTCAACAAGCTCTTCCTTTATATCTAAAGAAATATGGAGAGATTTCT
Ahsnp210	[G/A]	AGCTCAAGAAAGGATTGGTCTAAGAAGCTGAATGATGCACTATGGGCCTATAGAACAGCCTATAAGACTCCCATTGGAT[G/A]TCTCC
Ahsnp240	[C/T]	AGCTCAATCATGCTCGACAAAGCAACTAAGAAAGAAGTTGAAGTACCAAAGCTGGAAT[C/T]GAAAACCCTGACTCCAAGCTTGAAGT
Ahsnp274	[T/C]	AGCTCACATAGAGGGAGATACCTTGATCAATGAGGAGAGGC[T/C]GATCACAGGGAATGGTATGTAGAGCACTAGGGAGCATGTGCAG
Ahsnp343	[G/T]	AGCTCAGCACGGAGAAGGGA[G/T]GGGTCTTCTAAGAACCTCTTTGTGTTGAGATGAGGATGTTCTCCCCAATTCTCCTCTAAAACAC
Ahsnp358	[G/A]	AGCTCAGGCTAAAATGGAGGTAGTCACTAGGGTAGATGCAGTATATGAAGGCTCAGATGGGAGTGTACCAGGCAG[G/A]TGCGAGCCA
Ahsnp360	[T/C]	AGCTCAGGCTGGAGTTGAGGGAATCACTGGAGCGG[T/C]TTCAGCGTATGGAGGCTAAGATGGAAGTGTACCAGGCCAAGATGAACAT
Ahsnp596	[T/C]	AGCTCCCCCCCATAGAAGCGGTGGGAG[T/C]AGGGCCCCAAACATCAGAGTGAATAAGGTCAAAAGGAGAGCAAGCAAAATTATTGTG
Ahsnp617	[A/G]	AGCTCCCTAGACACCAATTGATGA[A/G]AAAAGATAGCCGTGCACTGTGGGCATCTAGGCGTGGCGCAGCTGAGCAAAAAAAGCAAAA
Ahsnp622	[A/C]	AGCTCCCTCCACTGCAACTCCAAAAATGCTGAACATGGGGTTCAAACCCGTGATGGCGTGAATGTG[A/C]AGCTTCTCCTTGCCACCG
Ahsnp627	[G/A]	AGCTCCCTGGCTAGCGTTCAACTTCAACAACACTCTATCCAGAGTGTTCTGTTTTCACTACTGAATGATTCT[G/A]TCTCTGTTCTAA
Ahsnp666	[T/C]	AGCTCCGCCGTAGGCCGCCGTCACTGGCAGCAGAAATCAGTTGCGCCATTCACCTTCCCTCTCCATTTCTTGGTCCATTT[T/C]TTCT
Ahsnp688	[T/C]	AGCTCCTAAAAATTAGGGTGTTACATTGAGTTCCATCTAGTGGGAACATCGAGTTGAA[T/C]AGTACACTTGTCTTATATCCTAGCTT
Ahsnp713	[C/A]	AGCTCCTCACCCCCAACAATGTTAGAGACTCATGCCGTCAGAGAATACAAATTTTAGATCTGAAATGTCATGAGATC[C/A]TAAATAA
Ahsnp714	[A/T]	AGCTCCTCACCCCCAACAATGTTAGAGACTCATGCCGTCAGAGAATACAAATTTTAGATCTGAAATGTCATGAGATCA[A/T]AAATAA
Ahsnp766	[T/C]	AGCTCCTGCTTTTGGTGGGTAGCTTATATGGCCTTGATGGTGCAGGTGCAG[T/C]AGATCCTGCTATGTCCTACAGCAGAAAAATAGT
Ahsnp875	[C/T]	AGCTCGCGAGGAACTTTGACCG[C/T]GACCTGAATGCAAGATCGAAGAAGTTCATATCGGGGATGCCCACGATAAAACAACAAATATT
Ahsnp940	[A/G]	AGCTCGGGTCGGGTTGACCCGCG[A/G]AAATCCTGGGCCGGGCCGTAACACATATAAATTTTGTTATAAAACAGTTTTACAGACGGCA
Ahsnp983	[G/A]	AGCTC[G/A]TGTCAACAGCTATTCTAAATGTGTTTTGGTATTGAGATATCGTTGGAAGATAGTAGAATAGTAAACAACCTCCTTAGGT
Ahsnp1065	[C/A]	AGCTCTATTGTGATTCAATGGATCAATATAGTTTTCATTCTTCTTCTT[C/A]TTTCTTTTCTCTTGATCTTACTAGAAAGCTTTCAAT
Ahsnp1117	[T/C]	AGCTCTGAACTTCGATAGTCTTGTATTACATGGACGATCGTAGTCAATTGGATTTTACAGTCATAGTCGGAGA[T/C]AAAAGCTCTGA
Ahsnp1123	[C/T]	AGCTCTGATGAGTATTCTTCCTCTGAAGAGGA[C/T]GAAGATGTCACTGAAGAGCAAGTTGCTAAGAAGCAATCATGAAGCTAAATGA
Ahsnp1128	[A/G]	AGCTCTGATTGACTGATGAA[A/G]CAACACGTGGAGGTGTGCTGAATACTCCTCTCTATATAAGAAAAAATTCGGTACCATTTTAATT
Ahsnp1141	[C/T]	AGCTCTGCTGTATCTCAAGTTTCAAATACAATTACTATTATTTTCTATTCAATTCTCCTTATTCTTATTACAAGATATA[C/T]GTTGC
Ahsnp1181	[A/G]	AGCTCTTCAACCGCTTAGCAAGT[A/G]GTTTGGCATTCAAGAAAGTTTGCGCCTTGACGGTTGTTCTTTGAGTTGCTCTCTTGTAGAT
Ahsnp1198	[A/C]	AGCTCTTCCTTTTTATCTAAAAAAATATGGTAAGAT[A/C]TCGAAATTCACTCCCCATCTTCCTGCCCTAACTTCTGCATTTTTAGGG
Ahsnp1241	[A/C]	AGCTCTTTATTGATCACTGGACGT[A/C]CCAGGAGGTCTTCCTCCTTGGATTCACGTCCTCTCCCTCCCTTACTGGTTCGGCCATGGC
Ahsnp1349	[T/C]	TAAACCTCAGGTCGTCTCACAAGAAATTG[T/C]AATGAAGTGGTCAATTATTGGCTATGAAGATGCAAGGAGTTTGATTGATAAAGGG
Ahsnp1354	[C/T]	TAAGTGAGGTCAACTTTATCTTTCAAGGGAACCGCCTTCATCTCTA[C/T]GGGCTTGGGCTGCCCTTGGATTTGGGACGTGTTCCT
Ahsnp1403	[T/A]	T[T/A]AAAAAAAAAAAGGAGAACCCTAAATCCCCAACGGCCGTAACCCAATCCCACACTCCTCTCTTCTCCTCTCCTCTCTGAAACTG
Ahsnp1404	[A/T]	T[A/T]AAAAAAAATGTTAGTGAAATGTGGAATGACTTATTTACCCCTATCTTCTCCCTATAAACACTATCGTTGCAGTATCTGAGG
Ahsnp1427	[A/G]	TAAACAAAACTAATAAAACAAAGTAAAAACAGGGCAGTAGGAAACCTGGAAGCAGAGTAGAA[A/G]AAATGGACCAAGAAATGGAGAG
Ahsnp1439	[T/C]	TAAAGAGACACAACTTCTTATTTCTCTT[T/C]TTCTTCATTATTCATGCTGGGAAACATTTCATGGAGGGAGAAGAGCAAAAGCAA
Ahsnp1537	[C/A]	TAAGGTTCATATTACCGTTGTAACAGCGTCGCGCAAGTTTTTGGTCTCCCTTT[C/A]TGGTGGCGATCCCTTCTGGAGTTGGTAACTT
Ahsnp1543	[C/G]	TAAGTTGGTGAAATTGGTT[C/G]AGTGCAAAATTTTGTCTAGGGTTATGTTTATAACTCTTTACGGAAGAGTTTCATGTAATGGAGCT
Ahsnp1549	[T/A]	TAATAGTGTACATATTTTATTTTATTTGCATATTTTATTTTT[T/A]TTTTTTTTTACCATGAGCTATATGTTTTTCTCATTGAATGAC
Ahsnp1558	[T/C]	TAATCATCTGGATTTCGTTC[T/C]AAACCGCTCAATTGAACTCCAAATCAACAAGAACACAATCTAATTCATACAATATCACTATAAT
Ahsnp1597	[A/C]	TAATTCTT[A/C]TAGGGAGGTGTTGATGTGCTCCCAATAGTTTTATGGAGGAAAGTGCATTTGAGGCATCTCCGGATCTCATGGAAAT
Ahsnp1626	[A/G]	AGCTCG[A/G]TTTCAATTACAACCTTGCTTCCGAGTATAGGGGGTACACGTCAGGTGCAAATTATTGCTGAATTGGAGTTTCATTTAT
Ahsnp1646	[T/G]	AGATCTTGAGTTACTAATGTCCAAGTAATTGAT[T/G]ATTGGGATCCATAGACTCTAGTTCTCACTAATTGAATTAGTGAAGAGTTAG
Ahsnp1661	[A/G]	AGCTCACCGCCATTCTGCACT[A/G]CGCCTATGAGAAACATTGTGGTTGAAATGCAAGAAGTGAAAGCCAAAAGGAAGGGGACATCTT
Ahsnp1681	[G/A]	AGCTCCAA[G/A]TGATGAGCTTCTAGTGGCGTTGGAAAGTAGACATTCAGAGCTTTCCAACGATATATAATCGTATGGGGAGGAAATT
Ahsnp1819	[A/C]	GAATGGCTTGATTGAGCTTGCTTGCTAGATCAGGGGGAGGATTACTTGTAGTTGACCTT[A/C]TCTTCTTCATGAATATTGTCCTT
Ahsnp1828	[G/A]	TAAAAATTCATTCATCTACATTACTATCACCATAAAAAATGGATAAATCAACTTTTGTACCTCTAGGTTG[G/A]TAGAATTGCTGCTG
Ahsnp1904	[A/G]	TAACCTGATGCTCTTCTCCTTCTCCTTCCTCCTCT[A/G]CGTTCCCAACCTAAGCTCCTTTCTTTTTCCATTCTCCTTTCTAATCTGA
Ahsnp1993	[A/C]	TAATCTTCAAAACACCATAACTTTTGATCTAGAG[A/C]TTCGATTGCCGCTCCGTTTGCGGCCACGCGTTCACCGCGGAGANNNNNNN
Ahsnp2057	[G/A]	TATGCAGGTTTTTTGTAGAATCA[G/A]GGTATGAGTTATACCTGGGTGCTCAAGCGTATTTATAATGGTGTGGAGTGACCTTTTTAGA
Ahsnp7	[G/C]	AGCTCAATCCTCGGAGGCAAAAAACCTTTCCAAAGTGGACTTGTAAAGCTATAGCTTGT[G/C]ATTTCATCCGACATTGTTTCCGATT
Ahsnp11	[C/G]	AGCTCACCAAGGGAA[C/G]AAAATCAAAGGAAAATGCCTACAATGCTTGCCACAAGAGTTGAACACGGGACCATGAGGAAGCAAGGAA
Ahsnp105	[A/G]	TAAGGCTTTGCACCGTTCTCGGTGCCATCTATCAAGAACAGTGGTGGGCTGGTGGCGGTGTCTCCATAGTC[A/G]GGACCGTCGTGGC
Ahsnp162	[T/C]	AGCTCAAACAATCTTCCGACCTTACGTCCAGTCCTAAAGATTTGTCCCGTCCGACGATCATG[T/C]ACACGACAATCAGAAACAAAAA
Ahsnp183	[A/G]	AGCTCAAATTGGTATAAGAATG[A/G]GAGTCTCCTTCTCTTACCAAAGGGTCTTATCCCGAATATTTAGACGATCCCTTTTCTTACCG
Ahsnp200	[T/C]	AGCTCAACCGAAAAACCCCCCCTTCAAGCTAACTTATGGGATAGAAGCTGAGATCCTTGTTGAGATCG[T/C]AGAGCCAAGCCCCAAA
Ahsnp233	[G/A]	AGCTCAAGTTCCTGTCTCTGTTGCTCCTCTGTCAGCTTGTAAAGGATGGCTGATGAGCG[G/A]ATAATTTATACGCTTTTTGGCATTG
Ahsnp299	[G/A]	AGCTCACGGTCAGTAGGATAGGCATGCATCATGTGTATTTGTTTGTCATTACTTGGTGTGCATAATTATTTTGGTTT[G/A]CCTATTT
Ahsnp346	[T/G]	AGCTCAGCCAAATCGCCAAGAAAGCCCAAAAGGGCCCAAACAGAGGAATACGACCCAAATCCAAAGGAA[T/G]TCCAAGCCTATAGAG
Ahsnp445	[A/G]	AGCTCATGTGTCTGTTATTTTTCCAGAACCC[A/G]ACACACCTAGTAGCTAACCTGAATATCGTCTCTCTGACATGCTCCACACTCTT
Ahsnp565	[G/A]	AGCTCCATGACTCGAGAGCATTGTGCGGAGGCGGCCCCTACGAGGCAAATTGTGAACTCTTGGTGTC[G/A]GGATCCTGGGAACATGT
Ahsnp593	[C/T]	AGCTCCCCACGGTTGGCCCAACAAATGGTATCAGAGCCTCCACCTAGTCGAGAAGGGGGAGATTTGTTTGGTATTTTT[C/T]TGGGCT
Ahsnp843	[G/A]	AGCTCGATGAGAACCCCTGTTGTGTGAGAGTCAGAGAGGCGTTCTCACTTCTGAAGCTCGATGAGAAGGG[G/A]GATTCAGGGATTGA
Ahsnp895	[C/A]	AGCTCGGACGGAGGAGTTACGGCGTTCGGAAGTTGACGTAGGGGTTTCGTGCCCTTCTTTTCTCCTCTCTAGTA[C/A]GTTGCTGTTC
Ahsnp914	[A/G]	AGCTCGGCCAAATCTACA[A/G]GAAAGCCCAGAAATAGCCCAAATTGAGGAACACGACCCAAATCCAAAGGCAGCCTAAGCCTATAGA
Ahsnp932	[A/G]	AGCTCGGGAAAAGCT[A/G]TTTAGCATTCTTCGGTCCAATGGAACTGTTCTTGCTTCCTTAGACTTTTGAAAAAATGATGTGATCGGT
Ahsnp942	[T/C]	AGCTCGGTCAAATCGCCATAAGAAGTCCAGGCAGACCCAAACAAAGGGACACAGCCCAAACTAAAGGCAGCCCAAGC[T/C]TAGAAAG
Ahsnp1036	[G/A]	AGCTCTACCTGAAATTCATGTTGAATTTACAATGAGTACTTTGTTTTTTAGGCT[G/A]GTCATAATAAGAGAAGCTGTAAGAAGAGAA
Ahsnp1146	[C/T]	AGCTCTGGATGTTTACTTTCCAACGCCGTTGAGATCC[C/T]ACCATTTGGAGTTCTGTAGCTCCAGAAAATCTATTTCGAGTGCAGGG
Ahsnp1174	[T/C]	AGCTCTTCAAAACGAGAATTTTGACACTAGTTACGAAAAATTTGACCCAAGATTGAGCCGGATGGA[T/C]TGAATCGATTGAACCGGC
Ahsnp1186	[G/T]	AGCTCTTCACCCCCAATAATAGAGTTTAGAAACTCATGCCATCAAAGATACAAAGTTCA[G/T]ATCTAAAATGTCATGAGGTGTAAAA
Ahsnp1324	[A/C]	GAAAGAGGAATTTGCCCTCTGTCCGCATC[A/C]TAAAATGGTTTATAGAGCAATGAAGGAGGCTAGGGAGAAGATCCAAGGAAATGAA
Ahsnp1383	[A/G]	TAAGGCCCCTCCCCAGGATACCGAGATGATG[A/G]GTGAGAACCAAGAGGGGGCGCACGCTTCTCCCCCTCCCGAGGTCATCGTTGGC
Ahsnp1467	[C/T]	TAACATTTATGATTTACCCCAACAAAAAGCTCTCAAAACCAAAGAGCTTATTT[C/T]CTTTCTCAAACCCTCACCCTCTTAGCACTTC
Ahsnp1526	[T/A]	TAAGCATTTTGTTTTCCAGTATTACCACCGAATACAAAGATGCCACAGACACA[T/A]AACTGGGTGAACCTTTTCAGATTATGACTCA
Ahsnp1527	[G/T]	TAAGCCTCCAGATATTCTCCTAGACCCATACAAC[G/T]TGTTTCTACACCAACCATTGCTATTCAATTTTGAGCATGCAACCATTATG
Ahsnp1561	[A/G]	TAATCCATC[A/G]AGACACAGCAAAGCTCCTCACCCCCAACCATGGAGTTTAGAGACTCATGCCGTTGAAGATACAAAATTTAGATGT
Ahsnp1618	[G/A]	AGCTCCTCA[G/A]TGAAATCGAATTCTTATCTATTTATACACTTTTCAATTATGGCATCCAGTACTTGAAGTGGACTTTTTGGCCTTG
Ahsnp1625	[A/G]	AGCTCG[A/G]TTTCAATTACAACCTTGCTTCCGAGTATAGGGGGTACACGTCAGGTGCAAATTATTGCTGAATTGGAGTTTCATTTAG
Ahsnp1648	[A/C]	AGCTCAAAATTAT[A/C]TGCTCGAATGGGGAGTAGACTAATGCTTCTTCCATAAAAATGAGGGGTGGAAGCTGTATAAGATCCCAATT
Ahsnp1650	[C/G]	AGCTCAAAGGCT[C/G]GTTATTGGAGTTATTCATTGATAAAATCTGTGAGACAAGCGCTGGCAAAGGAGCGTTCAGCCCCTTTAGAGT
Ahsnp1688	[G/T]	AGCTCCATTTTTG[G/T]GGTGAAGCTCAGTTGTGGAACTTGCACAAAGCTTTGAAAGCAGTGGCCCTTCCTTGTCAACACCATTAGAA
Ahsnp1725	[A/G]	AGCTCGCTGCTACTGATGATGATGGTAAGCCGAGCC[A/G]CAGTCAGAAAAGGGTTCAGGCCGCCGCAGGTGCTACTGCCGGAGAGGG
Ahsnp1750	[G/A]	AGCTCTCATGGAGCCTCACAGATGTTCAGAGCATTGCTGGAACTTCCTAAAACCAAACTTAGGGTTTGA[G/A]TGTGGGGGTCAACCA
Ahsnp1857	[C/T]	TAAAGATCATGGTGCCTATGGCGCAGGGGATTATGAACTTTCCAGGATC[C/T]TGTCTCTTCTGAGGCAGTGTCGGTTGGTCCGGATG
Ahsnp1876	[T/C]	TAAATAGGTGCGTTAGGGGGTTATCATT[T/C]CAGGGTGTTCACTTTCTTGACTTGGATTGTGCCTTAGCCATACTTGATTTTAGT
Ahsnp37	[C/T]	AGCTCGAAAATCTGAGAAAAACAGAGCTGGATCCAACTACTTCAGCATCTGTATTCAAACAAGGAGCCTTTCTTGCTGA[C/T]GTACT
Ahsnp74	[G/A]	TAAAA[G/A]GGAAATCAGACCGTGGGTGTAGGTATGTGCAAGTCGGACCGTGCGACATGCAGCTGCTCCCCAACACGGACCCTGCGAC
Ahsnp85	[C/T]	AGCTCAAA[C/T]AATTTAGATGCGTAAATTGTCCTAATTTTATTATTGATAAAAATATATTCGAATTTTGTTATCGATAAAAATATTT
Ahsnp135	[T/C]	AGCACGGCATAATGAGCCTGGA[T/C]AGACTGAAGCCTTTCCCTAGTCTCCAGCAGCTTGGCATATGTACAGGTGTTGCTCTCCTTGT
Ahsnp160	[T/C]	AGCTCAAAATGCATATCTTCCAACATACCCTTCCCCCCAAATATTCTAGCACATTCCCTATATCATGAAACTTG[T/C]CACTGTGATG
Ahsnp179	[A/G]	AGCTCAAATCTCACAAGGTATGTTGTTCTAGCTCTTTTTCTATGTTATCTGAAAAAGGAT[A/G]CTTGTTGAAAAACAATTTTTCAAT
Ahsnp242	[T/G]	AGCTCAA[T/G]CCTCAATTGATCACTCCAGTACAACAAAACTGTCAGTTTCATGGACTCCCGTAGGAGGACCAACAAATTCATATCTG
Ahsnp293	[T/C]	AGCTCACGCTCGAGCTTCCA[T/C]AGTAAGTGCACGTGATTCAATGCACTTAGGCCGGAGCCTGAGTCTCCCTTAGGTCCAATGTGTC
Ahsnp309	[A/G]	AGCTCAC[A/G]TTTGACCTCAAACGTGAGTGACAGCAAAACACCCATTCTGCATTATGCCATTACACGAAGACGTTTGAGCCAACGTT
Ahsnp339	[G/C]	AGCTCAGATTGAACTTTGTATCTTGGAGGCTTCATCATGATT[G/C]TATATAGTGCAAAATCTCACCTGAGAGATTATTTATTCTATA
Ahsnp389	[T/C]	AGCTCATCACCACCACCACTGAATAGGTATGAGCGGCGCAACCACCGC[T/C]GATACACCCACCTCAAGAAGCTTCTGAGTCGTGTTG
Ahsnp398	[T/A]	AGCTCATCCATACCATGAGAAAATCTGCTGCCAAGAAGGGGCACATGGCAATAAAAATCA[T/A]TCTCAAGAAGGCATATGACCACCT
Ahsnp494	[T/G]	AGCTCCAAATGATGCACTTCCAACGGCATTGAAAATTATACATTCAGA[T/G]CTTTCTAACAATATATAATAGTATAGGGTGGACAAC
Ahsnp616	[C/G]	AGCTCCCTAACCCAATGAAGAGGGTTTTAGTTGTTCATAGCTAT[C/G]GGAAAGGAAATAAAAAATGAAAAGTGCATTGAAGATAAAT
Ahsnp625	[G/A]	AGCTCCCTCTCTCAATG[G/A]GAGGAAATTTTTCTACTCATAGCTCAAAGAGAAAGTACAAAAGAGGGAAGATATGAAGTGTGGAAAG
Ahsnp660	[T/C]	AGCTCCGATTGCCGCACTGTTTACGG[T/C]TACGCGTTCCTTGTGAAAAGCTCTACAAAACCCATACAAGAAACTAGAGAGGTAACCA
Ahsnp776	[C/T]	AGCTCCTTCCATATATTCATATTTCTGATGTTGATTTGGTGATTAGGGATGTTTGGGAGAATGGAGAT[C/T]GGATCTTACTAGACTA
Ahsnp804	[T/C]	AGCTCGAAGGCGTGGCATGC[T/C]TGGCTAACCAATGCTTGAGAAGAACCTGGGCGTGCCACTTGGGGTCGAAGGCGTGGCACGCCAG
Ahsnp822	[A/G]	AGCTCGACGGCATCGGATCCACGGCGGCAGCGGCGGTGGTAGCAA[A/G]GATGAACGCGTAAACACAGCTGTGGCGGCGCTCTCCTTT
Ahsnp886	[T/C]	AGCTCGCTGTCGTCCATAGCCGCCGCCGTTTGTGCTCCAACT[T/C]GTCGCCACCATTGCGGACCGCCGCTGCCACCGCGCCACTCAT
Ahsnp907	[A/C]	AGCTCGGCAGGGG[A/C]TGTTTAGAAGGAATACGAGAAGACCCTTCCGCAGCCACTTTGGCCGAGATATTTTGAGCCGCAGTAGACTT
Ahsnp926	[C/T]	AGCTCGGCGT[C/T]GGTTAGCCTCTGAGGGTGGTGAAGTGGTTTGTTACCAATTCGCCAGTCCTATCTGAGGACGAATCTGAAGCATT
Ahsnp945	[T/C]	AGCTCGGTCC[T/C]TGGGAGTCGACGCCGAGTTATTATCTATGGTGCCGACCTTAGGGTCTTGTAGAAGTCTGAGCTTTAATCCAAAG
Ahsnp1013	[G/A]	AGCTCTACAAAA[G/A]TCACCCAAGAAAATGGTAAGCAAATCACGAAATATCCCTCAGTTTATTCTTCCAAAAATTTGAAATGTTAGG
Ahsnp1040	[A/G]	AGCTCTAGATCTACCCCT[A/G]CTCCAAAAGGATTGGACGCATATCAAGAAGCCTCCTTCAAGCGCCAGACATACCAATTTGACTGGG
Ahsnp1055	[T/C]	AGCTCTATCTCACCTAGCCT[T/C]ACTACACTCTTCCAACAATTCAAGCACTTCCAAGGATGAAACTGAAGAATCAACTCCAATTGAA
Ahsnp1130	[G/A]	AGCTCTGCAACGTCTCGATGAATTGATGCAATTACTTCTGTTTTCCATTCAAAC[G/A]TGCTTATTTCTATCTAACATGTTCATTCGT
Ahsnp1175	[A/G]	AGCTCTTCAAAACGAGAATTTTGATAGCAATTTCGAAAAATTCAGCCTAAAATTAGACCGGATGGGCCGAACCA[A/G]TTGAACCGGG
Ahsnp1177	[A/C]	AGCTCTTCAAAATGAGAATTTTGACACCAATTTCAAAAAATTTAGCCCAAAATTGGACCGGACGAG[A/C]TGAACAGGTCGAACCGGA
Ahsnp1247	[A/C]	AGCTCTTTGAAGCTTGGCTTC[A/C]TGAACTTTTCATATTTCCAGCAAAGTTTCAAACATTTTGGAAAAAGAGGACTGCAAATTAGAG
Ahsnp1271	[T/C]	AGCTCTTTTTCTCTGTTTTATGTTCTGTTTTATGTT[T/C]TGAGCCTTCATTTTCCTGATTTTTCTGAGCCTCCCAGCAACCCTTTCT
Ahsnp1321	[G/T]	TAAGGAGCGGTCCTCAAGACATCACGACGA[G/T]CCAGGCCCATCAAATCCGACAAACCGGACCCGCGGAAACATAAACAGCGCTA
Ahsnp1327	[C/T]	TAAAGAAATTGCCCCAAAATCGAGCCAACGGGTCGAATCAGTTAGACCAAGCCAAAACTGGATCCAAGG[C/T]CCAACATATAAAATC
Ahsnp1369	[A/G]	TAACGGCGATGACGATGGCGGCGGTG[A/G]CGACAGGTTCCACGACAATTCCCTTCTTCCCTTTTCCTCCCTTGATGGCGATTCGTGG
Ahsnp1665	[A/G]	AGCTCAGATAGAACGAGAGTAATT[A/G]TCCGGCACGCGTTCATAGAATTGAGAATAATGATGAGGGTCACGGATCCTCAAATTTTTT
Ahsnp1747	[T/C]	AGCTCTATCAATACGGCTACAGAA[T/C]TGTCCTTTGAACCATGTAAACTTACGGTCAGTAATCGGCAGGTCCACCAAACCCATGCCA
Ahsnp1826	[T/C]	TAAAAAACCCTTTTAGGGGGAAAAAGAGCGCACATTGGCCTGAGACCTTTTTTCTAGCTGTAGTACCTTCTTAGGTTA[T/C]AGGCAT
Ahsnp1958	[T/C]	TAAGTGTGGGTAGTGTTCCGAAGGTTACCTGAAACTGGAGGT[T/C]GATCTTGGATGAGATCTTCGGGTGTGATCAGAGCTGTGTG
Ahsnp2015	[A/C]	TAATGTTCACCCCATACTATATATATTTTTGGAAATCCCTGGATGT[A/C]TACTTTCCAACGCCTTTGAAATCGTATCATTTGGAGCT
Ahsnp2019	[A/G]	TAATTATGGGTCCGGTTGGACCCACGGGTCCG[A/G]TTTGGGCCCCAGTTCAATCGATTCAGCCCATCCGGTCCAATTTTGGGCCAAA
Ahsnp225	[T/C]	AGCTCAAGGAGAGAGAACTCGAATTGAGAGAAGAGTAAAAAAT[T/C]TCACAATAGAATTCAAAGTCTTGGAAGCATTGAGTTCAGTG
Ahsnp235	[T/C]	AGCTCAAGTTTTGGAAGCTTTACTC[T/C]TGTATAAAAGGGTAAACGGTCAGAAATTGAAGAAAAGAGAGTCAGCATACTGTTCGGAT
Ahsnp410	[T/C]	AGCTCATCTATCGGTTATATAGCTAACCCGGATATCGT[T/C]TCTTTACACGAAGGGAATTATCAACCTTCTGATGCGTGAGTATCTT
Ahsnp472	[T/C]	AGCTCA[T/C]TGGCAAAAAACGCTAGTAAAAGTCTGTTTTGGGCGTTCAACGCCCAAAAGAAGCATCCACTGGGCGTTGAACGCCAGT
Ahsnp559	[C/T]	AGCTCCATAGCTCAAGTTATGGCTCC[C/T]GGAAGTTGATTGTGAATAGTATTTTATGAAACCTTTACTCGCTTCCTCTCATTCACGT
Ahsnp733	[T/G]	AGCTCCTCCTCTAGGTTAGATAGGCGGTCCACCGTAAGCACCGCAACTCCTCCGCATGGTCCCTGAAAC[T/G]ACCCGCAACCATGTA
Ahsnp807	[A/C]	AGCTCGAATTAGGGAGGAAACTCTAAAGCAAATGATGG[A/C]TCCAAGATATAACCAAAAGGGGGTCAAAAGGAACTTCAGCACTAAG
Ahsnp951	[T/C]	AGCTCGGTCTTTCCTTTGAGGTCGTGTCTTTAGACTTCGACCCCTTTGGGGAAGT[T/C]GTGCTCGAGCATTTGCCTTTAGTCATTCT
Ahsnp1010	[A/G]	AGCTCTAATGAAAGAGGCTTGTGCTTGAATTCATCATCGAACTTCC[A/G]CCAATGCTTGAATCTCCAATAAGCTCCATCATTCCAAG
Ahsnp1080	[A/G]	AGCTCTCCCTCCCCTGTCGTA[A/G]CAGAGAGCCTCCAACCACTACGCGTAACACCCTTATTATCAGAATGTCACGCTTCCAGTTGTG
Ahsnp1157	[T/C]	AGCTCTGTCATGAGGCTCAAGCTCTTCGAGTTATAGACTATTTGTATGGACTGCTTGTTTAGTTGCCTT[T/C]CCTGGTTCGACTTGA
Ahsnp1217	[C/T]	AGCTCTTGCTGTAGCTAGGAAGGGTCTTCCAAGGATAATGGATTCATCCTCATCCTCCC[C/T]AGGGTCTAGGATTATGAAGTCAGCA
Ahsnp1297	[G/A]	TAAGAATCGGAGTCCCTTGTAGGTACCACCACCCTCCAGTGACAACGGATCAGCAGCGCAGCAGTCCAACAAGTCGGACAC[G/A]ACC
Ahsnp1302	[A/C]	TAAAAATTATAATTGAATAACTAAAAAAAATAGAAAAAAAAAACTCACTTTGGC[A/C]GCACACAGAGAAGAGGGAGACAGGAACCAA
Ahsnp1351	[G/A]	TAATACTCGAATCCCACTTGTGGCTAAGAGACCGGACTCGAGTAGGG[G/A]CAATGTTCATACCTGACCCAATACTATGGTCCAGG
Ahsnp1394	[A/G]	AGCTCTAACT[A/G]GTACGCCACATCCTGCAGTATAATTGTGCACTCCTTGAACAGTATATGAAATGTGTGCATCTCCGGATTCCATC
Ahsnp1556	[A/G]	TAATCACAAGATAAACTATAAAATAGTGGTTTATCAAGCTAAAAATTC[A/G]TCCAAATAAACTAAAAAGAAAGGGTTCAATATGACA
Ahsnp1592	[A/C]	TAATTACATGGTTGCGGGT[A/C]GTTTCAGGGACCATGCGGAGGAGTTGCGGTGCTTACGGTGGACCGCCTATCTAACCTAGAGGAGG
Ahsnp1610	[A/C]	AGCTCCTGG[A/C]TACTATAGAAGTTTTTCTTTATTTTTTCCTTCTTACAAATCCTTTCTGGGAGGGTAAGCATAAGAAAGGGTACCT
Ahsnp1741	[A/G]	AGCTCTAAATCTAATACAAGTGATTCCCCTTCCGAGGCTCACACAAGCATTCAATTGAATTCAACCCGCTTCT[A/G]GAGTGAGGACT
Ahsnp1830	[A/G]	TAAAACCTCACCGGCGGCAAATCTCAGTGGCGGCAGAGGGGTTCTCCGGCGGCAGGACTC[A/G]GACAGAAGCTCTAACAACGGCGGC
Ahsnp1906	[T/C]	TAACGTCCGTAAGTTGGACGCTCCACTAGCTCAGGCTTCGGCTTTG[T/C]GGGGATCTTCCATGAGGAAGATCTCGAGCTCTTTGAGA
Ahsnp1926	[T/G]	TAAGAGGGGTTCTTTATCCCTGTTCCTGGTCATAAACAAGAAGAAAAGAGGAAAA[T/G]AAGAAGACTCTCTACACTAATAGGCAAGA
Ahsnp1950	[G/A]	TAAGTAGAACGCATATGACGCGGTCCCATGACTGAGGCG[G/A]CCGCGTGGCAAGGAAAGGCTCCAAATGAGGCGACGGGGTGACC
Ahsnp2027	[A/G]	TAATTGCTGGGTCGGTTGGGCCCACGGGCCC[A/G]GTTTAGGCCGTGTTCAACCGGTTCGATCCATTCGGTCCAATTTTGGACTGA
Ahsnp41	[A/G]	TAACCTCCATGGCGTGCCACGCCTTCGAACCCAAGTGGCACGCCCAGGTTCTTCTCAAGCATTGGTTAGCCA[A/G]GCATGCCACGCC
Ahsnp50	[C/T]	TAACAT[C/T]ACAACTGAGATTTACTCTTAGTATCAATAACTAAAAGAAAAGTACGAGGAGCCAATGGAATATTTGTATAACATGTAC
Ahsnp234	[G/A]	AGCTCAAGTTTGAGAGGAAGGAGAAGGAGTGACTGCGTGAGAGAGTGCTTCGCAGAATC[G/A]CAGCTTAGCTTAGGGTTTCTCATTC
Ahsnp259	[G/A]	AGCTCAATTCGAATTCTATTTATTGATACTCGTAGTAAATTGAATGAGTCTCATTC[G/A]AATAACCATGGGAGCACATTGTATATAA
Ahsnp344	[A/G]	AGCTCAGCAGTGGCGACAGTGGCAAGACGCAACGGCAGTGGAGGCTTCTTTTCCCCTGTGC[A/G]TGCTCTTTCTTCTCCTTTCCGTG
Ahsnp382	[A/T]	AGCTCATAGGGTAAAAAAAATTTGTGTAAGTGGTAAAAGGTAGGAGGTGGTGGTTGGGAGGGCAGTGCTGGGAAAAA[A/T]TTTTTTT
Ahsnp392	[T/C]	AGCTCATCAGGACAGCATCCACGAAATTATTGCCAA[T/C]CCAGTGGTATTGGTGCCATTTGAACTTCAGCAGCTTTTATTATCAAAT
Ahsnp395	[A/T]	AGCTCATCATCATC[A/T]TCTTCTTCTTCTTCTTCTTCTTCTTCTTCTTCGTCTCCAACAATCGTACACCGTCTTCTTTTTGAAGATC
Ahsnp576	[A/C]	AGCTCCCAAAGTCGTGGCATG[A/C]TTACAACATGAGGAAGTATTATAGTTAGAAGCGAACTACACTCCCTGATGTACTCTTTTTCCT
Ahsnp643	[G/A]	AGCTCCGATCGCAGCACCGTATGCGGCCAC[G/A]CGACCGCAGTGTCAAGCTCTACAAAGCCCAGTACTCAATTAGGTAAGGAAGTCA
Ahsnp800	[A/G]	AGCTCGAACGGAGAAGTTACGGGGATCGGAAGGTTACC[A/G]TAAAGGGTTCGGTAAAGTTCGTTTCTCTTCTCCCCTAATGCACTTC
Ahsnp879	[G/A]	AGCTCGCGGGAGAGGAGCTTGTT[G/A]CCGCCGCTACCATGGCTTCCTTGCCATCGCCGTGGTAGGGTAGCCACCGAAGGGAGCCGTC
Ahsnp1026	[T/C]	AGCTCTACAAAGCCCAGTACATTGTAAGGTAAGAAAACCACTTTCTCCATCTCATTTT[T/C]CTCTCCTAAAATCCAAAAATGGTATG
Ahsnp1056	[T/C]	AGCTCTATCTCTGTGTTTGTTGGCATTGCCATCACTTCT[T/C]TTTTTCCGCGCTGTCAGTAAACACTGTGACTTAGAATTAGTCTTA
Ahsnp1058	[T/C]	AGCTCTATCTGGAGGACTATAATAGTAAAATTGGGATATCAAAGATCACATTGGGTAATCGCGTATTTACTC[T/C]AACTTCATTTGA
Ahsnp1070	[A/G]	AGCTCTCA[A/G]TCACAGGGAACGACGTTGTCACTGGAAGTCATCACCGGAACTGCTGCTGCTTCGTTCCCTCATTTCTTCTTTATTA
Ahsnp1158	[C/T]	AGCTCTGTGACATTTATGTATC[C/T]GGTGGTAATACTGGAAAATAAAATGCTTAGGGCCACGGTCAAGACTCATAAAAATAGTTATG
Ahsnp1627	[A/T]	AGCTCCTT[A/T]TTTCTGCTTTTTGCTCTGAATTCTTTTGTAATTCTGTGAATTTCTGTAATTGAGAATCAATGTTGAAGATAATTTA
Ahsnp1633	[C/T]	AAACATGACCCACATGACCAAACTTGGAGAGGAGGAAGAGGCAGTGATCGCCACTGATGAAGACCTCAATGGA[C/T]GTCCACTAG
Ahsnp1703	[T/C]	AGCTCCTCACCCCCAACCAAGGGATTTAGAAACTTATGCCGT[T/C]AGAAATACAATATGAAATGTTGAGAATGTCATGAGGTCCATA
Ahsnp1796	[A/C]	CGCTCCTCACCCCCACCTATAGGGTTTAGAGACTCATG[A/C]TGTCAAAGGTACAATTGAAGTGTAAAAATATCATAAGTTGTAAAAT
Ahsnp1956	[G/A]	TAAGTGCCAGCGTGACACA[G/A]ACCAAAACGATGTAGTGTCAATCCTCCACCCCCAAATAAATGGAACGACGTCGTTTATGGTCTTG
Ahsnp2024	[C/A]	TAATTCTTGAACGCAGTTACTTTATGAGTCTTGG[C/A]CGTGGCCCTAAGCACTTTGTTTTCCAGTATTACCACCGGATACATAAATT
Ahsnp177	[G/A]	AGCTCAAATCGGGGAAGAGGCATTGAAACGTC[G/A]AATGGCTTCAAGATACAATCAAAAGGTAGTACTGCGAGGTTTTGCCGAGAAT
Ahsnp298	[A/G]	AGCTCACGGTAAGCAACATAAATAAGGAGGTACCTCAAGCTTTTTTGGGGGACTTCAAT[A/G]ACATACTAAGTCAAGAAGAAAAGGT
Ahsnp406	[T/C]	AGCTCATCGGGAAAGGTATAAGTGTCCGGCTACACTTATGACATAGGGT[T/C]AGCAGATGATCGAGTCTCAACCTGAAGCACCCAGT
Ahsnp417	[A/G]	AGCTCATGAAAAAGGAGAAAGAAAAATATAGAAGTGACCAAAGGTCAAAGAGTAAACCATTTACTC[A/G]AAAAGAAAAGGTTGTCTA
Ahsnp520	[G/A]	AGCTCCAATCGACGAGCCATTTGCGGTCAC[G/A]CGTCGCTCTTTTCATCCTCTATAATTCTATCTAAGTTTTTTGGTGAGTATTCTA
Ahsnp557	[T/C]	AGCTCCATACGAGAAGCCTATGGTATATAATGG[T/C]ATTGTAACAGAGTAAAACTTTCCATGCTCATCATCCTACACCTCGCTCCCC
Ahsnp645	[T/A]	AGCTCCGATCGCCGCACCGTTTGCGACCACGTGTCTGCAGTACTCCATTAGGTAAGGAAGCCACGTTTTT[T/A]TTTCCAATTTCTCC
Ahsnp857	[T/A]	AGCTCGCAAGGTCATGGCACGCATGTAACCTAAA[T/A]AGATACTACATTTAGGAAGTGCACATTGCTCCCTGGTGTACTTTTTTCCC
Ahsnp961	[A/T]	AGCTCGTATCTTGGGTGGAACTCCACCCGAACTTGGTGAAGATGGT[A/T]GGGATTTTCGTCAACCATTTGAGGAGCAAAGATCCTTG
Ahsnp1050	[T/C]	AGCTCTATCAATACGGCTACAGAA[T/C]TGTCCTTTGAACCATGTAAACTTACGGTCAGTAATCGGCAGGGCCACCAAACCCATGTCC
Ahsnp1147	[G/A]	AGCTCTGGG[G/A]GACTGAGGATAAATAGGCTTGTATATATAGTTCCTAAGATAGCCTCTGGAAAAGAGACAAAGACGGAGACACAGA
Ahsnp1266	[C/T]	AGCTCTTTTCGATT[C/T]CGCGCTCTGGTTTCTCGTTTTCTGCTCCGAATTTGCAGTTTTTCTTCTTCCCTTTGATATTTCTTCTTTT
Ahsnp1342	[A/G]	AGCTCG[A/G]CTAAAACTTCAAGAAATTTGAAAAACAAAATAAAACCAAAACCCAAAAAAAAAGACAAATTTGAGACGAACCCACACT
Ahsnp1359	[A/C]	TAAGGGATGAAGAACTGGGGTCAAAT[A/C]GGGGCTTACCTCAAGGATAAAGTAGTGGGTTTTGTAGATCTCTTCACGGTGAATGCAT
Ahsnp1621	[T/C]	AGCTCTCTTGTCT[T/C]TTAGAAGGACAATGGCAGAGAATTCTAAGTACTTTAGAGTACAAAAATCTCAATCTGAGGCAATGCTGCCG
Ahsnp1623	[T/C]	AGCTC[T/C]TTCATTCTACGACAAATAGTTTCCCCCTTTTGATCTGGAGAGCAACACGCCGTCTACAACGAATAGCCCACAGTCTTTG
Ahsnp1715	[A/G]	AGCTC[A/G]ACAATGTCCGGAAAGATTATTCCGGGCTCCAAAGTCATCTCGTTGGCAGCGTGACTGCGGCTTACGAGAACTTGAAGTA
Ahsnp1731	[T/C]	AGCTCGGGTTTGGGAGGTTTCTCATCTTCCTGAGGGATTTTCAGAGGATCTATATTTTCT[T/C]TGGCTTCTCCAGATCAGGTTGAAC
Ahsnp1890	[C/T]	TAACAATT[C/T]CACATAGTTCAACTTATTCTACGGTATCAATTGGCCAAAATTTTCACGTAATATTATATATTATCTATGAGAAAAA
Ahsnp1951	[T/C]	TAAGTATATTGATTCTTGAACACAGCTACTTTCTGAGACTTGG[T/C]CGTGGCCCTAAGCCATTTGTTTTCCAGTATTACAACCAGAT
Ahsnp1996	[A/G]	TAATCTTGTTCTCTACCACACAGACACAAGTTTGTTGAAAGTCAAAACATTGGCAGGG[A/G]GTCTCAGGTAGAGAATTTTTCAAATT
Ahsnp13	[C/T]	AGCTCATGAAAATGATCACCATCATCAAGTGCCGCTCTAGGATCTAAGGTTGGAAGGAGACCAACCATGATAGCTATTTATG[C/T]TA
Ahsnp418	[G/T]	AGCTCATGAATGGCAGAAGGAGATTTAGTGGAATCTCTATGGTCTCTA[G/T]ATAAGCCTCAGATTCCTTTAGGTCCTTGATAAACCC
Ahsnp608	[G/A]	AGCTCCCGCAGTGCCTTCTGAAACAGAA[G/A]CTCCAGGTGACCAACCTCAAAGCACCTCTCGAAAAATCTGTCCTATTGGGTCGCGT
Ahsnp669	[C/G]	AGCTCCGCGGTGGCTTTCTTTACCTTTTG[C/G]CATTTTCGATTTTCCTTCTCCTTCACCTGATTTTGTTTTTAGGCGAATTCTAAAG
Ahsnp670	[T/C]	AGCTCCGCGGTGGCTTTCTTTACCTTTTGCCATTTTCGATTTTCCTTCTCCTTCACCTGA[T/C]TTTGTTTTTAGGCGAATTCTAAAG
Ahsnp779	[T/C]	AGCTCCTTCGAAGTGAGGGGTCGCTCCATGTATGCTC[T/C]GGGATTCCCACAGACGGCGCCAATGTTCGAGACCTGGTGACCTCGGG
Ahsnp1057	[A/G]	AGCTCTATCTGAAAGACTACAACGAAAAATTTTGGGTCTTGAGAACTGCATT[A/G]GGTATTTACGCGAATCTCAAGGACGACTATGT
Ahsnp1374	[T/C]	AGCTCTAATTT[T/C]GCGCACCAAGTTTTTGGTGCCGTTGCCGGAGATTGTTCGTGATTGATAACTACCAGTTGTCTTGTTGCTTAGA
Ahsnp1390	[C/T]	AGCTCTCTGCTCGCT[C/T]GGTGCTAAACACAGACCTAGGCATTTAGCACCACGCCCTCGTCCCTTGAATTTCAAAAAAAGACCCAGG
Ahsnp1442	[A/G]	TAAAGATGTTCAACCTGATCTGGAGGAACCA[A/G]AGAAAATATAGAACCTCTGAAAATCCCTCAGGAAGAGGAGAAACCTCCCAA
Ahsnp1477	[A/T]	TAACCTTCTCTGAGGTTGGACTACTGCTTTGAAATTC[A/T]CCTCCAAGAGAATTTTATGCATACATACTGCAGGGCTAATGCCCT
Ahsnp1481	[G/A]	TAACGACCTCTTCGCTTGGGA[G/A]GGTGTTCCTACGTGTAGTAGCGTCGCAAGTTGGTGGCATTCCAGGATCTCGAGAGCTATGGTA
Ahsnp1494	[A/G]	AGCTCT[A/G]TAACTCTGTGAGGGTTTTTGAGAGAGGAAAAAGTGAGGAGAGAAGTGAGAAGAGAGGAAATGACAGTAGAATTGGATA
Ahsnp1520	[A/G]	TAAGATCAAAGGGCTCGGAAGTTTTTTGCTTTTTACTTGGAGGAACAATGGGTGGAACAGCA[A/G]AAGAAGAAGGGGGATCCACCAA
Ahsnp1609	[A/C]	AGCTCCTCACCC[A/C]TACCTATGGGTTTAGAGACTCATGCCGTCAAAGATACAATATGGAATGTAAAAATGTCATGAGTTTCAAAAT
Ahsnp1822	[A/T]	T[A/T]AAAAAAAAAAAAGCATAACGTCAAGAAAGTACCTGGGAGTAGGGCAAAGAAATAACAATTATTGTATTACAAAATCCAAAAAG
Ahsnp1825	[A/C]	TAAAAAA[A/C]CAAAAGTAGAAGTTTGCAGAAGAAGAAAATGAATACAGAAAACTAAACTCAGATCCAATTCTTAGAATAATTGAGAA
Ahsnp2007	[A/C]	TAATGCCTCTTCCTTGATCCAAGCT[A/C]TTTCTCGAATTTTTGGAAGTAGGTCGGGTTCTTCCCTTTGAAGTTGGGGGTTGGGTT
Ahsnp496	[C/T]	AGCTCCAAATGATG[C/T]GCGTTCAAAGGCATTGAAAAGTAGAAATACAGGGCTTTCCAACAATATATAATAGTATGGAGTGGACACT
Ahsnp647	[A/G]	AGCTCCGATCGCTACATCGTTTATGGCCAC[A/G]TGACTGTGGCGTTGAGATCTACAAAGCCCATAAGATTGTGTAAGAGGAAAGCCA
Ahsnp727	[T/C]	AGCTCCTCCATGAGGCAATAAAATCATGATACATATGGTT[T/C]CACTTTCACATTCCCAAATAATTCTTTACACACTATTACATGCA
Ahsnp734	[A/C]	AGCTCCTCGCCACCGCTGCTAGCGCCGAAAA[A/C]CGCCTTTCAAGCCGGTATCTGTTGGGAGGAGTCCAAGCAAGAAAAGGAAGAAG
Ahsnp1272	[A/C]	AGCTCTTTTTCTCTTATTTTGTGTGCCGAGGTCTTCTGTAAATGATTATTTACCTTGTTGTCAATAAACTCTATATAAA[A/C]AAATA
Ahsnp1504	[A/G]	TAACTTCTCTGATGAAGCCGGCCTCTAA[A/G]AGTGCTTGTACTTGCTCTTCCACCGCTTGAGCTAGTACTGGGCCGAGCTTACGC
Ahsnp1593	[T/G]	TAATTATGGGGTCATCCATCCTTGATCATGACCTGTTATGGCTA[T/G]GATTTTTTCTTCTTCCGAGATGGACGGACTCTGCAATA
Ahsnp1710	[G/A]	AGCTCCTTTTCTCTGTGGTTGTGTAATTCTTCTGTGCGTCATTTAGAACATG[G/A]CTTGCCTCGTACACCACGTGCAGAAGCTTGTT
Ahsnp1755	[T/C]	AGCTCTCGCCGCCCAAAT[T/C]AGACCACCAAATACCTTTACCAATCAACCCTCAAGCTCTAGTGCACTTCCTTTTCAATCACAGTAT
Ahsnp1867	[A/G]	TAAAGTGGAAAGAAACCACTTGGAAGAGAATGTTGCAAAATGCAACAGCTTTGCGTGAGATTATATTGGATG[A/G]TACAGNNNNGTC
Ahsnp205	[A/G]	AGCTCAACCTTCTGGCGATC[A/G]GTGAGGGAGTTGAGGAAGCCTGGTTTGAGCTTGGAGAAGGCGGAGTCTTCAGGCGCGAAGAGGG
Ahsnp273	[T/C]	AGCTCACATAGAGGGAAATACCATAATCGACGAGGAGAGG[T/C]CGATCACAAAGAAGGGAAATGAGCATGCTAGGGATCCCGTGCAA
Ahsnp363	[A/C]	AGCTCAGTACACTGTCATCTG[A/C]TGCTCCATCTGCTGAAGTCGCTCCAGTTACTCCTTCCACTCTAGCCTAAGGTCATCCGTGTTC
Ahsnp423	[T/C]	AGCTCATGCCCATGAACCACAACAACAAGAAGAGGAAGAGGCAGAAGAG[T/C]AACCTCAATTCTTGGCACTTCAACCACCACCACAA
Ahsnp667	[T/C]	AGCTC[T/C]GCCGTTCGCGTTTCACCGTGCCTCGAGGTCTGCCGTTATGTGCGCTATGGCTTTCCTCTCCGGAAGCCTCAACTCTCCC
Ahsnp1088	[C/T]	AGCTC[C/T]CCTTGGCTCATTTGGATTTTTTACCCTAAATAATAATTCTCTCTATAATCAAACTAATATGATATCAACTTGAAAATAC
Ahsnp1160	[A/G]	AGCTCTGTTCGCAGCGTTTGCATGCATAGTGTGAACGCAGAAGCCTTTTTTATTTTTCATCCACGCATAC[A/G]TGTACATGGCACGT
Ahsnp1183	[C/T]	AGCTCTTCAATTCTAGCTAACAAAGTTGGCAAGATGTCAATATCCATACTCCAGTTT[C/T]TAGCCCTAACAATTCCGCGATTTTGGG
Ahsnp1220	[G/A]	AGCTCTTGGAGCAAATCTTTAGTGGCTGGAATAATTGGGTGTGGATTGGAGTCTTTGAAACTTGAATTTTGGTG[G/A]TTTTGAACTT
Ahsnp1221	[G/A]	AGCTCTTGGAGCAAATCTTTAGTGGCTGGAATAATTGGGTGTGGATTGGAGTCTTTGAAACTTGAATTTTGGTGATTTTGA[G/A]CTT
Ahsnp1536	[T/C]	TAAGGTTCAGACTTTCATTGTAACAGCATCACGCAATTTTTTGGTCTCCTTTTATCGTGGTGATCC[T/C]TTCTGGAGATGGGAAC
Ahsnp1879	[G/A]	TAAATCAGGCAGAATCAGGAACAGAATTATAAAGTTGTAGAAAAAGAAATTGTAGCA[G/A]AGGATTATCAGAAACTGAAATTGCATA
Ahsnp190	[T/C]	AGCTCAACAATAACAGTGGACCTCCTCATTGCTTTTGCCGCCATAATCTCCTTCAACTCCCCCTTCCCCTCTCTTT[T/C]CATCCCCT
Ahsnp477	[T/G]	AGCTCATTTGAAATAAGAAAAAAAAAAGAGAAGCATCAAAGAAAGAATG[T/G]TTCAAGGGCCATGGGCTAAGGTATAGAAGAAGTCT
Ahsnp634	[T/C]	AGCTCCCTTTTTCTCTCT[T/C]TGTGCTATACCCGAATGAGCAACACTTCAACAGCAGTAAACTTCTTTTCCTTCCATTTAGGCCACG
Ahsnp861	[C/T]	AGCTCGCAGCTGATCGTTTTTGCCTTCCTCTTCCTC[C/T]ACTTCTATTTGAACTCGAGGATACAACATCACTGACCATAAAAAGCAT
Ahsnp999	[T/C]	AGCTCTAAATGATGCGCTTCCAACAGCATTGGAACGTAGACAATCAGGGCTTT[T/C]AAAAAATATATAATAGTATGGGGTGGATGAT
Ahsnp77	[A/C]	AGCTCCTCACCCCCAA[A/C]AATGAGGTTTAGAGATTCATGCCATCAAAGAGTATAAAATTCAGATCTAAAAATGGCATCAGATACAA
Ahsnp1472	[A/G]	TAACCGTTGATCAACCAAATCGGAGGGTAAATTTCTGGAGTGAAATCGGACC[A/G]ACCGATTTCTTGACCATATATATATGTATA
Ahsnp1473	[A/T]	TAACCGTTGATCAACCAAATCGGAGGGTAAATTTCTGGAGTGAAATCGGACCAACCGATTTCTTGACC[A/T]TATATATATGTATA
Ahsnp1823	[A/T]	T[A/T]AAAAAAAAAAACAAAAACAATACTCACCAAGCACATAGTCACAACAAAAAAAAATACTCACCAAGCTGATAACTGAAACTATA
