# Supplementary material for: Construction of a SNP-based genetic linkage map in cultivated peanut based on large scale marker development using next-generation double-digest restriction-site-associated DNA sequencing (ddRADseq)
Source: BMC Genomics. 2014 May 9;15(1):351. doi: 10.1186/1471-2164-15-351 (PMC4035077; doi:10.1186/1471-2164-15-351)
Supplement: Supplementary file 2 — Additional file 2: Table S2: Details of previously published SSR markers. (XLSX 15 KB) [file 12864_2013_6048_MOESM2_ESM.xlsx]

## Sheet: Sheet1
LGs	Univeral Name	Forward Primer Sequence (5'-3')	Reverse Primer Sequence (5'-3')	Reference
A01	TC4G05	AACCCACTACGGGACTACCC	ACGACGTGGAGGAGAAGAGA	Moretzsohn et al. 2005
A01	TC2D06	AGGGGGAGTCAAAGGAAAGA	TCACGATCCCTTCTCCTTCA	Moretzsohn et al. 2005
A01	GA110	GGAGAACCAGTGACGTGACATA	GGATTAATTCTGATACCATGAAAGG	Ma et al. 2006
A01	ARS721	TCAGGGTGGGTTACCAACAT	TAATCCACATTGAACCGACG	He et al. unpublished
A01	ARS729	GGGATCCATGCCTTGAAAAT	CCAAATCAAAACAAACAAAACA	He et al. unpublished
A02	AHGS1163	CCCAAGATAAAGCCAACGAA	CAAAGCTGCGATTTGGAAGT	Shirasawa et al. (2012b)
A02	AHGS0426	CTACCGTCGAGTCACCCATT	CTTCGACACCGACAACACTG	Shirasawa et al. (2012b)
A02	AHGS1495	CCCTTTGATTGAAGGATGGA	GACCTAATAGATTGTTGGCGG	Shirasawa et al. (2012b)
A03	ARS744	GGCAAATTTTTCACCTAGCG	TCAATACTTTCGTTGCATGGAT	He et al. unpublished
A03	ARS749	TTCTCATGCTGCTGCTTTTT	CCATTTTAGCCAATTCTTTTTACA	He et al. unpublished
A04	AHGS1816	CTCCCCTGATTTGCCAACTA	AAGGAAACCTTGTTAATGGGG	Shirasawa et al. (2012b)
A04	ARS726	GTGTCCGAATCTTTCACGGT	CGACATTAAAATGCCCGAAT	He et al. unpublished
A05	GM630	CAGCAATTCAGCAAACTAATGAA	TCCTCCCACGTCCTTTTATTT	Nagy et al. (2010)
A05	ARS702	ATGGCACATGAACAGCAAAA	TCCTCTTGCAAGCAAAATCC	He et al. unpublished
A05	ARS754	GAGATGCGTCAAAGGGCTTA	TCTAAATGGGTGGACAAGCG	He et al. unpublished
A05	GM1890	CTCTCCGATTATAGGCCAACC	TGGCTTCTCCGTGAAAATAAC	Knapp et al. (unpublished)
A06	AHGS1326	TTCAAGCAGCAGTGTTCACC	ATGTCGACGTTGGTCTCTCC	Shirasawa et al. (2012b)
A06	AHGS0153	CTCCATCGTGTTTTGCTCCT	GCACTTGCAACGCTGTTCTA	Shirasawa et al. (2012b)
A07	GM1990	TCCTTCCCACAATAACAATGAA	GAGGAGAAAACATGGCCTAAAA	Nagy et al. (2010)
A07	AHGS1475	TACTCGCCGCTCTCTTTGAT	ACAAGATCGGTGGCAAAAAC	Shirasawa et al. (2012b)
A07	AHGS1454	TGCTTTTGCTCAACATGCTA	ACAGACATTGCAGCTTCACG	Shirasawa et al. (2012b)
A08	AHGS1578	ACGGTTGTGAAGGGATCAAG	CCCGTATTTCTTTCACCCAA	Shirasawa et al. (2012b)
A08	AHGS1891	CAGCAACCAGCAACTCAGAA	GCGAACTCTGCACACATCAT	Shirasawa et al. (2012b)
A08	AHGS1434	CTGGTTAGATTCTCCGGCAC	CAGCTCAATCCTACGCATCA	Shirasawa et al. (2012b)
A09	ARS766	AACTGGTTAGACCGGGTTCA	TGTCACCCCTCACTCTCATCT	He et al. unpublished
A09	ARS742	GATTTAATGGGGGATGAGGG	TCACCCACACCCTTTTGATT	He et al. unpublished
A09	GM2792	ACTTCAACCTCCCATGTCCTATT	CAACCAGCTCCTTCTCTACCC	Knapp et al. (unpublished)
A09	ARS730	GTTCACGTCCTTGGTCTGGT	TTGAATCTTCAAGAATTGGGG	He et al. unpublished
A10	ARS775	TTCCTAGAGTGTTTTGGCTTACTG	AAAAACCTAATTATTCGACTTAAAGCA	He et al. unpublished
A10	GM692	TGAGGCCGTCTTGTTTAGAGA	CCTCTTCCATCACCGTTCATA	Knapp et al. (unpublished)
B01	GM1331	TCAAGCAAACTGGTCAGAGAA	CAACCAGCTCCTTCTCTACCC	Knapp et al. (unpublished)
B01	ARS756	TAACCACAAGCAAGGCAACA	AATGGCTTCCAGAAGCTTGA	He et al. unpublished
B02	AHGS1818	TCGTGCGACAGAGAAGTCAC	CCAACAGAAAATTCATTCGC	Shirasawa et al. (2012b)
B02	seq18E07	AACGTGCGTGGAAAGAGTTC	TGAGAGTGGTTTTTGTTGGTG	Ferguson et al. 2004
B02	AHGS1805	ACCAATATTGAGCCAAACGG	AGCCAAGGATTTGCATGTTC	Shirasawa et al. (2012b)
B03	AHGS1201	ATGGTGGTGGTGATGGAAGT	CCCACCAACAGAAGCAGAAT	Shirasawa et al. (2012b)
B03	AHGS1661	TTGGCGCTCTCTTTTCTCTC	TGTGCTCAAATTATTACCATTTTTG	Shirasawa et al. (2012b)
B03	AHGS2526	AATGATTTTTGGCTCCGTTG	CCCTCGAAAATTCGAATCAC	Shirasawa et al. (2012b)
B03	AHGS1429	CGCGACATAAGTGGACAGAG	ATGGTGATCTCTTTGGTGGG	Shirasawa et al. (2012b)
B03	AHGS0299	CTGTGCAAGCAAAGTTGGAG	AACAAAGGTCGGCCAGAGTA	Shirasawa et al. (2012b)
B04	AHGS1579	GCTGAGCTGAGCCAGAAACT	TTTCTGGAATCGCATCTCCT	Shirasawa et al. (2012b)
B04	GM1959	GTGTTCTCAGCCATCTTTTCG	GTGAAGGTGTTGTGAATGCAG	Nagy et al. (2010)
B04	AHGS0288	CAGTTCTGAGCAAGCACTCG	ATTAGAACCCCTCACCCCAC	Shirasawa et al. (2012b)
B05	AHGS1321	CTTTCACCGACTAACCACCC	TTCATGACGAGCATTTCGAC	Shirasawa et al. (2012b)
B05	AHGS1497	TCTTCCTAAGAAGGCAAGAGC	TGGGGAAGAATAAACCATGAA	Shirasawa et al. (2012b)
B06	AHGS1422	TAGAAATGGAAAGGATGGCG	CCACGAATAAACTGGGATGG	Shirasawa et al. (2012b)
B06	AHGS2093	CCGTCAAATTTTCCGTCACT	TGGTGGTGGCAACAACTCTA	Shirasawa et al. (2012b)
B06	AHGS2317	ATTCAGTTTGGGGGAGGAAG	TGGGTCTCTGTCCATCAGTG	Shirasawa et al. (2012b)
B06	AHGS1431	AGTGGAGGAGCTGTCAGAGG	TTGCGATCATTATCGTTGGA	Shirasawa et al. (2012b)
B07	GA24	AACGAAATATTTTGAGAAAGGAT	AGCATTAGCAACTCTAAGCTCAT	Ma et al. 2006
B07	GM624	AACGAAATATTTTGAGAAAGGAT	AGCATTAGCAACTCTAAGCTCAT	Knapp et al. (unpublished)
B08	AHGS1553	GGTGTGGGTTTCAAAGGTTG	CGAGTTTGGAGGCTTCTCAC	Shirasawa et al. (2012b)
B08	AHGS1388	AATGAGATGCGCGTAGAAGG	CTAATTGAACCCAAGCCCAA	Shirasawa et al. (2012b)
B08	GM1760	TGAAGAGCCATGTCAGATCG	AGGGCCCCAACAAGATAAGT	Knapp et al. (unpublished)
B08	AHGS1141	CCGACTCATGACTCACCACT	ACTTTCCTGTGGAGGTGACG	Shirasawa et al. (2012b)
B09	AHGS1445	AAAGAGGAAGTAGCGGAGGC	TTAGCAATTACCCATTCGGC	Shirasawa et al. (2012b)
B09	AHGS1998	TGAAACGGGAAAGTGTGATG	GGAAAGGCAAGGAATTGGAT	Shirasawa et al. (2012b)
B10	GM690	CTACTCCCTCTGCTGCTTCCT	TAGGGTTTCGTTGAGGAGGTT	Budiman et al.2006
B10	AHGS2010	TATTTCTGCTTCGGCGCTAT	TTTCCCCCATCTCACTCAAC	Shirasawa et al. (2012b)
B10	AHGS1564	CTCTCTGCCATTGCATGTGT	AACTGCTTTTAAAATCTCCCCC	Shirasawa et al. (2012b)
B10	AHGS1595	CCTTCACCCTTTGTTTCAGC	ATGCACCAACAAATCCAACA	Shirasawa et al. (2012b)
B10	AHGS1669	CTCCTTCTCTCCCCATCACA	CATTCATTGTGTGTTTGCCC	Shirasawa et al. (2012b)
B10	AHGS1742	TGGCAAATCTGCAAAGACAG	CGCACAACTCATCACCCTC	Shirasawa et al. (2012b)
B10	GM678	ATGTCCTTGCCTTGTTTCGTT	TAGTTGGCGGTATGGCTTAGA	Budiman etal.2006
